# Supplementary material for: The leishmaniases in Kenya: A scoping review
Source: PLoS Negl Trop Dis. 2023 Jun 1;17(6):e0011358. doi: 10.1371/journal.pntd.0011358 (PMC10263336; doi:10.1371/journal.pntd.0011358)
Supplement: S1 Data — (XLSX) [file pntd.0011358.s004.xlsx]

## Sheet: included articles
Title	Journals	Volume	Issue	Authors	Year	Type of Leishmaniasis	Theme	Type of Study	Subcategory of Type of Study	Funding Sources	Number of Times Cited in Google Scholar
A 10 years' study of kala-azar in Tharaka (Meru district, Kenya). II. Relapses	East African Medical Journal	48	10	Wijers, D. J.	1971	VL	treatment	epidemiological research	monitoring/surveillance	N/A	40
A bioassay to evaluate the efficacy of permethrin-impregnated screens used against phlebotomine sandflies (Diptera: Psychodidae) in Baringo District of Kenya	East African Medical Journal	70	3	Mutinga, M. J. and Renapurkar, D. M. and Wachira, D. W. and Basimike, M. and Mutero, C. M.	1993	Not Specified	vectors	clinical research	clinical study	N/A	14
A case report of visceral leishmaniasis in the Tharaka District, Kenya	Acta Biomedica	77	2	Pelizzi, M. and Verna, M. and Vanelli, M.	2006	VL	pathophysiology	clinical research	case report/series/study	N/A	2
A comparison of three dosage regimens of sodium stibogluconate in the treatment of visceral leishmaniasis in Kenya	The Journal of Infectious Diseases	148	1	Chulay, J. D. and Bhatt, S. M. and Muigai, R. and Ho, M. and Gachihi, G. and Were, J. B. and Chunge, C. and Bryceson, A. D.	1983	VL	treatment	clinical research	clinical study	N/A	95
A complement fixation test for visceral leishmaniasis using homologous parasite antigen II. Results in an endemic area in Kenya	Annals of Tropical Medicine and Parasitology	78	5	Smith, D. H. and Wellde, B. T. and Sabwa, C. L. and Reardon, M. J. and Hockmeyer, W. T.	1984	VL	diagnostics	clinical research	diagnostic study	Overseas Development Administration; United States Army Medical Reseach and Development Command	14
A diagnostic ELISA for visceral leishmaniasis, based on antigen from media conditioned by Leishmania donovani promastigotes	Annals of Tropical Medicine and Parasitology	92	5	Martin, S. K. and Thuita-Harun, L. and Adoyo-Adoyo, M. and Wasunna, K. M.	1998	VL	diagnostics	clinical research	diagnostic study	N/A	60
A global comparative evaluation of commercial immunochromatographic rapid diagnostic tests for visceral leishmaniasis	Clin Infect Dis	55	10	Cunningham, J. and Hasker, E. and Das, P. and El Safi, S. and Goto, H. and Mondal, D. and Mbuchi, M. and Mukhtar, M. and Rabello, A. and Rijal, S. and Sundar, S. and Wasunna, M. and Adams, E. and Menten, J. and Peeling, R. and Boelaert, M.	2012	VL	diagnostics	clinical research	diagnostic study	N/A	146
A new focus of kala-azar due to Leishmania donovani sensu lato in Kenya	Transactions of the Royal Society of Tropical Medicine and Hygiene	87	2	Johnson, R. N. and Ngumbi, P. M. and Gachihi, G. S. and Mwanyumba, J. P. and Mbugua, J. and Mosonik, N. and Were, J. B. and Roberts, C. R.	1993	VL	vectors	epidemiological research	molecular epidemiology	United States Army Medical Research and Development Command; United Nations Development Programme/World Bank/World Health Organization Special Programme for Research and Training in Tropical Diseases	11
A new rural focus of cutaneous leishmaniasis caused by Leishmania tropica in Kenya	Transactions of the Royal Society of Tropical Medicine and Hygiene	86	4	Mebrahtu, Y. B. and Lawyer, P. G. and Ngumbi, P. M. and Kirigi, G. and Mbugua, J. and Gachihi, G. and Wasunna, K. and Pamba, H. and Sherwood, J. A. and Koech, D. K. and et al.	1992	CL	pathophysiology	clinical research	case report/series/study	United States Army Medical Reserach and Development Command; Kenya Medical Research Institute	36
A phase II dose-increasing study of sitamaquine for the treatment of visceral leishmaniasis in Kenya	American Journal of Tropical Medicine and Hygiene	73	5	Wasunna, M. K. and Rashid, J. R. and Mbui, J. and Kirigi, G. and Kinoti, D. and Lodenyo, H. and Felton, J. M. and Sabin, A. J. and Albert, M. J. and Horton, J.	2005	VL	treatment	clinical research	clinical study	GlaxoSmithKline; Kenya Medical Research Institute	136
A prospective sero-epidemiological study of visceral leishmaniasis in Baringo District, Rift Valley Province, Kenya	Transactions of the Royal Society of Tropical Medicine and Hygiene	89	5	Schaefer, K. U. and Kurtzhals, J. A. and Gachihi, G. S. and Muller, A. S. and Kager, P. A.	1995	VL	diagnostics	epidemiological research	monitoring/surveillance	Netherlands Foundation for the Advancement of Tropical Research; Kenya Medical Research Institute	73
A review of Leishmaniasis in Eastern Africa	Journal of Nanjing Medical University	23	2	Ngure, P. K. and Kimutai, A. and Ng'ang'a, Z. W. and Rukunga, G. and Tonui, W. K.	2009	multiple	general epidemiology	secondary research	literature/narrative review	N/A	61
A simple and economical direct agglutination test for serodiagnosis and sero-epidemiological studies of visceral leishmaniasis	Transactions of the Royal Society of Tropical Medicine and Hygiene	80	4	Harith, A. E. and Kolk, A. H. and Kager, P. A. and Leeuwenburg, J. and Muigai, R. and Kiugu, S. and Kiugu, S. and Laarman, J. J.	1986	VL	diagnostics	clinical research	diagnostic study	N/A	292
A simplified and standardized polymerase chain reaction format for the diagnosis of leishmaniasis	The Journal of Infectious Diseases	198	10	Deborggraeve, S. and Laurent, T. and Espinosa, D. and Van der Auwera, G. and Mbuchi, M. and Wasunna, M. and El-Safi, S. and Al-Basheer, A. A. and Arevalo, J. and Mir and a-Verastegui, C. and Leclipteux, T. and Mertens, P. and Dujardin, J. C. and Herdewijn, P. and Buscher, P.	2008	multiple	diagnostics	clinical research	diagnostic study	N/A	108
A successful treatment of a Kenyan case of unresponsive cutaneous leishmaniasis with a combination of pentostam and oral allopurinol: case report	East African Medical Journal	87	12	Kirigi, G. and Mbuchi, M. W. and Mbui, J. K. and Rashid, J. R. and Kinoti, D. M. and Njoroge, S. N. and Basiye, F. and Magiri, C. and Wasunna, M. K.	2010	CL	treatment	clinical research	case report/series/study	European Commission	9
A ten years' study of kala-azar in Tharaka (Meru district, Kenya). I. Incidence studies from the records at Marimanti	East African Medical Journal	48	10	Wijers, D. J.	1971	VL	general epidemiology	epidemiological research	monitoring/surveillance	N/A	4
A zoonotic focus of cutaneous leishmaniasis due to Leishmania tropica at Utut, Rift Valley Province, Kenya	Transactions of the Royal Society of Tropical Medicine and Hygiene	88	1	Sang, D. K. and Njeru, W. K. and Ashford, R. W.	1994	CL	general epidemiology	epidemiological research	monitoring/surveillance	N/A	48
Abundances and nocturnal activities of phlebotomine sandflies (Diptera: Psychodidae) in termite hills and animal burrows in Baringo District, Kenya	African Journal of Health Sciences	5	1	Ngumbi, P. M. and Lrungu, L. W. and Robert, L. I. and Gordon, D. M. and Githure, J. L.	1998	Not Specified	vectors	epidemiological research	monitoring/surveillance	US Army Medical Research and Development Command, Fort Detrick, Maryland, USA; Kenya Medical Research Institute	20
Accordance and concordance of PCR and NASBA followed by oligochromatography for the molecular diagnosis of Trypanosoma brucei and Leishmania	Tropical Medicine and International Health	15	7	Mugasa, C. M. and Deborggraeve, S. and Schoone, G. J. and Laurent, T. and Leeflang, M. M. and Ekangu, R. A. and El Safi, S. and Saad, A. F. A. and Basiye, F. L. and De Doncker, S. and Lubega, G. W. and Kager, P. A. and B‚àö¬∫scher, P. and Schallig, H. D. F. H.	2010	VL	diagnostics	clinical research	diagnostic study	Commission of the European Communities' Sixth Framework Programme	23
Activation of human T lymphocytes by Leishmania lipophosphoglycan	Scand J Immunol	33	2	Kemp, M. and The and er, T. G. and H and man, E. and Hey, A. S. and Kurtzhals, J. A. and Hviid, L. and Sorensen, A. L. and Were, J. O. and Koech, D. K. and Kharazmi, A.	1991	VL	pathophysiology	basic science research	cell study	Commision of the European Community; United Nations Development Programme/World Bank/World Health Organization Special Programme for Research and Training in Tropical Diseases	52
Acute phase protein concentrations predict parasite clearance rate during therapy for visceral leishmaniasis	Transactions of the Royal Society of Tropical Medicine and Hygiene	89	6	Wasunna, K. M. and Raynes, J. G. and Were, J. B. and Muigai, R. and Sherwood, J. and Gachihi, G. and Carpenter, L. and McAdam, K. P.	1995	VL	pathophysiology	clinical research	diagnostic study	United Nations Development Programme/World Bank/World Health Organization Special Programme for Research and Training in Tropical Diseases	40
Advances in Clinical-Diagnosis and Chemotherapy of Leishmaniasis in Kenya	Insect Science and Its Application	7	2	Oster, C. N.	1986	VL	treatment	secondary research	literature/narrative review	N/A	2
Afrotropical sand fly-host plant relationships in a leishmaniasis endemic area, Kenya	PLOS Neglected Tropical Diseases	15	2	Hassaballa, I. B. and Sole, C. L. and Cheseto, X. and Torto, B. and Tchouassi, D. P.	2021	VL/CL	vectors	basic science research	other	German Academic Exchange Service; Norwegian Agency for Development Cooperation; UK’sForeign, Commonwealth & Development Office; Swedish International Development Cooperation Agency; Swiss Agency for Development and Cooperation; Federal Democratic Republic of Ethiopia and the Ministry of Higher Education, Scienceand Technology, Kenya	5
Alternate treatment of cutaneous leishmaniasis	East African Medical Journal	51	1	Mutinga, M. J. and Mngola, E. N.	1974	CL	treatment	clinical research	case report/series/study	N/A	24
Analysis of ribosomal DNA internal transcribed spacer sequences of the Leishmania donovani complex	Microbes Infect	7	11	Kuhls, K. and Mauricio, I. L. and Pratlong, F. and Presber, W. and Schonian, G.	2005	VL	vectors	basic science research	genomics/genetics/computational	European Union	160
Animal reservoirs of leishmaniasis in Marigat, Baringo District, Kenya	East African Medical Journal	73	1	Githure, J. I. and Ngumbi, P. M. and Anjili, C. O. and Lugalia, R. and Mwanyumba, P. M. and Kinoti, G. K. and Koech, D. K.	1996	CL	vectors	epidemiological research	molecular epidemiology	United Nations Development Programme/World Bank/World Health Organization Special Programme for Research and Training in Tropical Diseases; Kenya Medical Research Institute	17
Anti-parasitic activity and cytotoxicity of selected medicinal plants from Kenya	J Ethnopharmacol	123	3	Kigondu, E. V. and Rukunga, G. M. and Keriko, J. M. and Tonui, W. K. and Gathirwa, J. W. and Kirira, P. G. and Irungu, B. and Ingonga, J. M. and Ndiege, I. O.	2009	Not Specified	treatment	basic science research	cell study	United Nations International Children's Emergency Fund/United Nations Development Programme/World Bank/World Health Organization Special Programme for Research and Training in Tropical Diseases	96
Antileishmania antibodies and functional activity of complement components in patients with visceral leishmaniasis in Kenya	East African Medical Journal	59	10	Koech, D. K. and Lyerly, W. H., Jr. and Iha, D. W.	1982	VL	pathophysiology	basic science research	biochemistry	United Nations Development Programme/World Bank/World Health Organization Special Programme for Research and Training in Tropical Diseases; National Council for Science and Technology	1
Antimicrobial and antiparasitic abietane diterpenoids from the roots of Clerodendrum eriophyllum	Nat Prod Commun	5	6	Machumi, F. and Samoylenko, V. and Yenesew, A. and Derese, S. and Midiwo, J. O. and Wiggers, F. T. and Jacob, M. R. and Tekwani, B. L. and Khan, S. I. and Walker, L. A. and Muhammad, I.	2013	Not Specified	treatment	basic science research	cell study	DAAD-NAPRECA, United States Department of Agriculture, Agricultural Research Serice Specific Cooperative Agreement; National Institute of Health; NIAID; Division of Aids	57
Antiparasitic and antimicrobial isoflavanquinones from Abrus schimperi	Nat Prod Commun	6	11	Rahman, A. A. and Samoylenko, V. and Jain, S. K. and Tekwani, B. L. and Khan, S. I. and Jacob, M. R. and Midiwo, J. O. and Hester, J. P. and Walker, L. A. and Muhammad, I.	2011	Not Specified	treatment	basic science research	cell study	US Department of Defense; NIH; NIAID, Division of AIDS	23
Antiprotozoal activity and cytotoxicity of metabolites from leaves of Teclea trichocarpa	Journal of Medicinal Plants Research	4	9	Mwangi, E. S. K. and Keriko, J. M. and Machocho, A. K. and Wanyonyi, A. W. and Malebo, H. M. and Chhabra, S. C. and Tarus, P. K.	2010	VL	treatment	basic science research	cell study	AICAD	44
Appearance of Leishmania donovani (Kenya strain) in the blood of experimentally infected golden hamsters (Mesocricetus auratus)	Tropical and Geographical Medicine	24	3	Van Joost, K. S. and Sluiters, J. F.	1971	VL	diagnostics	basic science research	animal study	N/A	3
Association of Phlebotomus guggisbergi with L. major and L. tropica in a complex transmission setting for cutaneous leishmaniasis in Gilgil, Nakuru county, Kenya	PLOS Neglected Tropical Diseases	13	10	Owino, B. O. and Matoke-Muhia, D. and Alraey, Y. and Mwangi, J. M. and Ingonga, J. M. and Ngumbi, P. M. and Casas-Sanchez, A. and Acosta-Serrano, A. and Masiga, D. K.	2019	CL	vectors	epidemiological research	molecular epidemiology	Wellcome Trust; Kenya National Research Fund; GlycoPar-EU FP7 Marie Curie Initial Training Network	N/A
Association of Phlebotomus guggisbergi with Leishmania major and Leishmania tropica in a complex transmission setting for cutaneous leishmaniasis in Gilgil, Nakuru county, Kenya	PLOS Neglected Tropical Diseases	13	10	Owino, B. O. and Matoke-Muhia, D. and Alraey, Y. and Mwangi, J. M. and Ingonga, J. M. and Ngumbi, P. M. and Casas-Sanchez, A. and Acosta-Serrano, A. and Masiga, D. K.	2019	CL	vectors	epidemiological research	molecular epidemiology	Wellcome Trust; Kenya National Research Fund; UK Department for International Development; Swedish International Development Cooperation Agency; Swiss Agency for Development and Cooperation; Government of the Republic of Kenya; Government of the Republic of Ethiopia	10
Behavioural responses of Phlebotomus duboscqi to plant-derived volatile organic compounds	Medical and Veterinary Entomology	35	4	Hassaballa, I. B. and Matoke-Muhia, D. and Masiga, D. K. and Sole, C. L. and Torto, B. and Tchouassi, D. P.	2021	CL	vectors	basic science research	method development	UK’s Foreign, Commonwealth & Development Office; Swedish International Development Coop-eration Agency; Swiss Agency for Development and Cooperation; Federal Democratic Republic of Ethiopia; Government of the Republic of Kenya.	N/A
Bibliometric analysis of leishmaniasis research in Medline (1945-2010)	Parasites and Vectors	6	1	Ramos, J. M. and Gonz‚àö¬∞lez-Alcaide, G. and Bola‚àö¬±os-Pizarro, M.	2013	Multiple	general topics	secondary research	bibliometric review	N/A	74
Biochemical characterization and zymodeme classification of Leishmania isolates from patients, vectors, and reservoir hosts in Kenya	American Journal of Tropical Medicine and Hygiene	47	6	Mebrahtu, Y. B. and Lawyer, P. G. and Pamba, H. and Koech, D. and Perkins, P. V. and Roberts, C. R. and Were, J. B. and Hendricks, L. D.	1992	VL/CL	pathophysiology	basic science research	biochemistry	United States Army Medical Reserach Development Command; Kenya Medical Research Institute	48
Blood Parasite Load as an Early Marker to Predict Treatment Response in Visceral Leishmaniasis in Eastern Africa	Clinical Infectious Diseases	73	5	Verrest, L. and Kip, A. E. and Musa, A. M. and Schoone, G. J. and Schallig, H. D. F. H. and Mbui, J. and Khalil, E. A. G. and Younis, B. M. and Olobo, J. and Were, L. and Kimutai, R. and Monnerat, S. and Cruz, I. and Wasunna, M. and Alves, F. and Dorlo, T. P. C.	2021	VL	treatment	clinical research	diagnostic study	European Union Seventh Framework Programme Africoleis; United Nations Children’s Fund/United Nations Development Programme/World Bank/ World Health Organization Special Programme for Research and Training in Tropical Diseases	8
Burden and risk factors of cutaneous leishmaniasis in a peri-urban settlement in Kenya, 2016	PLoS One	15	1	Ngere, I. and Gufu Boru, W. and Isack, A. and Muiruri, J. and Obonyo, M. and Matendechero, S. and Gura, Z.	2020	CL	general epidemiology	epidemiological research	case-control	Kenya Ministry of Health, Field epidemiology and laboratory training program	9
Cellular and humoral immune responses in a population from the Baringo District, Kenya to Leishmania promastigote lipophosphoglycan	American Journal of Tropical Medicine and Hygiene	46	4	Kurtzhals, J. A. and Hey, A. S. and The and er, T. G. and Odera, E. and Christensen, C. B. and Githure, J. I. and Koech, D. K. and Schaefer, K. U. and H and man, E. and Kharazmi, A.	1992	VL	pathophysiology	basic science research	cell study	Commision of the European Community; Danish Medical Research council; Danish Medical Reseach Council for Developmental Research; Danish Biotechnology Program; the Netherlands Foundation for the Advancement of Tropical Research	35
Cellular basis of concanavalin A-activated T-cell-mediated suppression of DNA synthesis by PHA-stimulated lymphocytes from patients with Kenyan visceral leishmaniasis	East African Medical Journal	60	12	Koech, D. K.	1983	VL	pathophysiology	basic science research	cell study	United Nations Development Programme/World Bank/World Health Organization Special Programme for Research and Training in Tropical Diseases	1
Characterisation of Leishmania isolates from Laikipia District, Kenya	Acta Tropica	71	3	Massamba, N. N. and Mutinga, M. J. and Kamau, C. C.	1998	CL	pathophysiology	basic science research	genomics/genetics/computational	N/A	11
Characterization of Kenyan Isolates of Leishmania by Cellulose-Acetate Electrophoresis	Insect Science and Its Application	14	2	Massamba, N. N. and Mutinga, M. J. and Odero, B. N.	1993	VL/CL	vectors	basic science research	genomics/genetics/computational	N/A	1
Characterization of Kenyan Leishmania spp. and identification of Mastomys natalensis, Taterillus emini and Aethomys kaiseri as new hosts of Leishmania major	Annals of Tropical Medicine and Parasitology	80	5	Githure, J. I. and Schnur, L. F. and Le Blancq, S. M. and Hendricks, L. D.	1986	VL/CL	vectors	epidemiological research	molecular epidemiology	US Army Medical Research Development Command, Fort Detrick, Maryland; United Nations Development Programme/World Bank/World Health Organization Special Programme for Research and Training in Tropical Diseases; Kenya Medical Research Institute	50
Characterization of visceral leishmaniasis outbreak, Marsabit County, Kenya, 2014	BMC Public Health	20	1	Kanyina, E. W.	2020	VL	general epidemiology	clinical research	case report/series/study	Field Epidemiology Network; Field Epidemiology and Laboratory Training Program-Kenya; Ministry of Health Kenya	6
Characterizing the non-linear pharmacokinetics of miltefosine in paediatric visceral leishmaniasis patients from Eastern Africa	Journal of Antimicrobial Chemotherapy	75	11	Palic, S. and Kip, A. E. and Beijnen, J. H. and Mbui, J. and Musa, A. and Solomos, A. and Wasunna, M. and Olobo, J. and Alves, F. and Dorlo, T. P. C.	2020	VL	treatment	clinical research	clinical study	Drugs for Neglected Diseases Initiative; European Union Seventh Framework Programme; United Nations Children’s Fund/United Nations Development Programme/World Bank/ World Health Organization Special Programme for Research and Training in Tropical Diseases; the French Development Agency, France; UK Aid, UK, the Federal Ministry of Educationand Research through KfW, Germany; the Medicor FoundationL…	3
Chronic splenomegaly in Nairobi, Kenya. I. Epidemiology, malarial antibody and immunoglobulin levels	Transactions of the Royal Society of Tropical Medicine and Hygiene	81	1	De Cock, K. M. and Hodgen, A. N. and Lucas, S. B. and Jupp, R. A. and Slavin, B. and Arap Siongok, T. K. and Rees, P. H.	1987	VL	diagnostics	clinical research	diagnostic study	Wellcome Trust	21
Clinical epidemiology, diagnosis and treatment of visceral leishmaniasis in the Pokot endemic area of Uganda and Kenya	American Journal of Tropical Medicine and Hygiene	90	1	Mueller, Y. K. and Kolaczinski, J. H. and Koech, T. and Lokwang, P. and Riongoita, M. and Velilla, E. and Brooker, S. J. and Chappuis, F.	2014	VL/PKDL	general epidemiology	epidemiological research	cohort	Medicins Sans Frontieres	29
Clinical presentation of visceral leishmaniasis in Kenya: a prospective study of 64 patients	Tropical and Geographical Medicine	35	4	Kager, P. A. and Rees, P. H. and Manguyu, F. M. and Bhatt, K. M. and Hockmeyer, W. T. and Wellde, B. T. and Lyerly, W. H., Jr.	1983	VL	pathophysiology	clinical research	case report/series/study	N/A	10
Clinical, haematological and parasitological response to treatment of visceral leishmaniasis in Kenya. A study of 64 patients	Tropical and Geographical Medicine	36	1	Kager, P. A. and Rees, P. H. and Manguyu, F. M. and Bhatt, K. M. and Wellde, B. T. and Hockmeyer, W. T. and Lyerly, W. H. J.	1984	VL	treatment	clinical research	clinical study	N/A	22
Combination and monotherapy of Leishmania major infection in BALB/c mice using plant extracts and herbicides	Journal of Vector Borne Diseases	49	3	Makwali, J. A. and Wanjala, F. M. and Kaburi, J. C. and Ingonga, J. and Byrum, W. W. and Anjili, C. O.	2012	CL	treatment	basic science research	animal study	Deutsche Akademische Austauschdienst	19
Combination therapy for visceral leishmaniasis	Lancet Infectious Diseases	10	3	van Griensven, J. and Balasegaram, M. and Meheus, F. and Alvar, J. and Lynen, L. and Boelaert, M.	2010	VL	treatment	secondary research	literature/narrative review	N/A	325
Comparative attractiveness of CO(2)-baited CDC light traps and animal baits to Phlebotomus duboscqi sandflies	Journal of Vector Borne Diseases	46	3	Kasili, S. and Kutima, H. and Mw and awiro, C. and Ngumbi, P. M. and Anjili, C. O.	2009	Not Specified	vectors	epidemiological research	method development	United States Army Medical Research Unit	17
Comparative infectivity of a Kenyan strain of Leishmania donovani amastigotes for Rattus rattus and the laboratory white rat	Acta Tropica	44	4	Shatry, A. M. and Anjili, C. and Hendricks, L. D.	1987	VL	vectors	basic science research	animal study	United States Army Medical Research and Development Command; Kenya Medical Research institute; United Nations Development Programme/World Bank/World Health Organization Special Programme for Research and Training in Tropical Diseases	1
Comparison of generic and proprietary sodium stibogluconate for the treatment of visceral leishmaniasis in Kenya	Bulletin of the World Health Organization	79	5	Moore, E. and O'Flaherty, D. and Heuvelmans, H. and Seaman, J. and Veeken, H. and de Wit, S. and Davidson, R. N.	2001	VL	treatment	clinical research	clinical study	World Health Organization	69
Comparison of microscopy and culture in the detection of Leishmania donovani from splenic aspirates	American Journal of Tropical Medicine and Hygiene	32	2	Lightner, L. K. and Chulay, J. D. and Bryceson, A. D.	1983	VL	diagnostics	clinical research	diagnostic study	N/A	61
Comparison of three culture media for isolating Leishmania donovani from splenic aspirates in Kenyan visceral leishmaniasis	East African Medical Journal	61	7	Githure, J. I. and Oster, C. N. and Chulay, J. D.	1984	VL	diagnostics	clinical research	diagnostic study	United States Army Medical Research and Development Command; United Nations Development Programme/World Bank/World Health Organization Special Programme for Research and Training in Tropical Diseases	7
Comparison of two dosage schedules of sodium stibogluconate in the treatment of visceral leishmaniasis in Kenya	Lancet	1	8318	Anabwani, G. M. and Ngira, J. A. and Dimiti, G. and Bryceson, A. D.	1983	VL	treatment	clinical research	clinical study	N/A	91
Concurrent infection with Leishmania donovani and Leishmania major in a Kenyan patient: clinical description and parasite characterization	American Journal of Tropical Medicine and Hygiene	45	3	Mebrahtu, Y. B. and Lawyer, P. G. and Hendricks, L. D. and Muigai, R. and Oster, C. N. and Perkins, P. V. and Koech, D. K. and Pamba, H. and Roberts, C. R.	1991	VL/CL	pathophysiology	clinical research	case report/series/study	United States Army Medical Research Development Command; Kenya Medical Research Institute	18
Contribution of adherent cells and serum components to immune suppression in Kenyan visceral leishmaniasis	American Journal of Tropical Medicine and Hygiene	36	3	Koech, D. K. and Iha, D. W. and Ho, M. and Wamachi, A. N.	1987	VL	pathophysiology	basic science research	cell study	N/A	9
Control of the leishmaniases	World Health Organ Tech Rep Ser		949		2010	Multiple	general epidemiology	secondary research	institutional report	N/A	N/A
Cross-reacting surface antigens on Leishmania promastigotes	International Journal for Parasitology	13	4	Ramasamy, R. and Kar, S. K. and Jamnadas, H.	1983	VL/CL	diagnostics	basic science research	cell study	N/A	18
Cross-reactive studies in visceral leishmaniasis: comparison of antigens of some Leishmania species in Kenya	African Journal of Health Sciences	2	2	Okongo-Odera, E. A. and Mitema, E. S. and Koech, D. K. and Orago, A. S.	1995	VL/CL	diagnostics	basic science research	biochemistry	World Health Organization	3
Cutaneous leishmaniasis caused by Leishmania major in Baringo District, Kenya	Transactions of the Royal Society of Tropical Medicine and Hygiene	81	4	Muigai, R. and Githure, J. I. and Gachihi, G. S. and Were, J. B. and Leeuwenburg, J. and Perkins, P. V.	1987	CL	pathophysiology	clinical research	case report/series/study	United States Army Medical Research and Development Command; United Nations Development Programme/World Bank/World Health Organization Special Programme for Research and Training in Tropical Diseases	48
Cutaneous leishmaniasis caused by Leishmania tropica in Kenya	Transactions of the Royal Society of Tropical Medicine and Hygiene	81	6	Mebrahtu, Y. and Oster, C. N. and Shatry, A. M. and Hendricks, L. D. and Githure, J. I. and Rees, P. H. and Perkins, P. V. and Leeuwenburg, J.	1987	CL	pathophysiology	clinical research	case report/series/study	United States Army Medical Research and Development Command	27
Cutaneous leishmaniasis due to Leishmania aethiopica, on Mount Elgon, Kenya	Annals of Tropical Medicine and Parasitology	87	4	Sang, D. K. and Okelo, G. B. and Chance, M. L.	1993	CL	general epidemiology	epidemiological research	monitoring/surveillance	United Nations Development Programme/World Bank/World Health Organization Special Programme for Research and Training in Tropical Diseases; Kenya's Directorate of Personnel Management	30
Cutaneous leishmaniasis in Kenya	East African Medical Journal	49	6	Kung'u, A. and Mutinga, M. J. and Ngoka, J. M.	1972	CL	pathophysiology	clinical research	case report/series/study	N/A	32
Cutaneous Leishmaniasis in Kenya .2. Studies on Vector Potential of Phlebotomus-Pedifer (Diptera, Phlebotomidae) in Kenya	Insect Science and Its Application	7	2	Mutinga, M. J. and Odhiambo, T. R.	1986	CL	vectors	epidemiological research	other	N/A	13
Cutaneous Leishmaniasis in Kenya .3. The Breeding and Resting Sites of Phlebotomus-Pedifer (Diptera, Phlebotomidae) in Mt-Elgon Focus, Kenya	Insect Science and Its Application	7	2	Mutinga, M. J. and Odhiambo, T. R.	1986	CL	vectors	epidemiological research	monitoring/surveillance	N/A	16
Cutaneous leishmaniasis in Kenya: Montenegro skin test in leishmaniasis foci and presumably leishmania-free areas	East African Medical Journal	52	6	Mutinga, M. J. and Ngoka, J. M.	1975	CL	diagnostics	clinical research	diagnostic study	Director of National Public Health Laboratory; Head of Vector-borne Diseases	5
Cutaneous leishmaniasis in Kenya: Sergentomyia garnhami (Diptera Psychodidae), a possible vector of Leishmania major in Kitui District: a new focus of the disease	East African Medical Journal	71	7	Mutinga, M. J. and Massamba, N. N. and Basimike, M. and Kamau, C. C. and Amimo, F. A. and Onyido, A. E. and Omogo, D. M. and Kyai, F. M. and Wachira, D. W.	1994	CL	vectors	epidemiological research	molecular epidemiology	International Centre of Insect Physiology and Ecology	42
Cutaneous leishmaniasis in Kenya: transmission of Leishmania major to man by the bite of a naturally infected Phlebotomus duboscqi.	Transactions of the Royal Society of Tropical Medicine and Hygiene	78	6	Beach, R and Kiilu, G and Hendricks, L and Oster, C and Leeuwenburg, J	1984	CL	vectors	epidemiological research	molecular epidemiology	United States Army Medical Reserach Develoment Command; United Nations Development Programme/World Bank/World Health Organization Special Program for Research and Training in Tropical Diseases	108
Description and performance of an updraft trap for sandflies	Trop Med Parasitol	42	4	Mutero, C. M. and Mutinga, M. J. and Birley, M. H. and Amimo, F. A. and Munyinyi, D. M.	1991	Not Specified	vectors	epidemiological research	method development	N/A	15
Detection and identification of Leishmania parasites by in situ hybridization with total and recombinant DNA probes	Experimental Parasitology	73	3	Schoone, G. J. and van Eys, G. J. and Ligthart, G. S. and Taub, F. E. and Zaal, J. and Mebrahtu, Y. and Laywer, P.	1991	Not Specified	diagnostics	basic science research	method development	EC Grant	12
Development of a Multiplexed Assay for Detection of Leishmania donovani and Leishmania infantum Protein Biomarkers in Urine Samples of Patients with Visceral Leishmaniasis	J Clin Microbiol	57	5	Abeijon, C. and Alves, F. and Monnerat, S. and Wasunna, M. and Mbui, J. and Viana, A. G. and Bueno, L. L. and Siqueira, W. F. and Carvalho, S. G. and Agrawal, N. and Fujiwara, R. and Sundar, S. and Campos-Neto, A.	2019	VL	diagnostics	clinical research	diagnostic study	N/A	14
Diagnosis of symptomatic visceral leishmaniasis by use of the polymerase chain reaction on patient blood	The Journal of Infectious Diseases	171	3	Nuzum, E. and White, F., 3rd and Thakur, C. and Dietze, R. and Wages, J. and Grogl, M. and Berman, J.	1994	VL	diagnostics	clinical research	diagnostic study	N/A	120
Diagnostic tests for kala-azar at primary care level: a multi-centre study of the frieze-dried DAT, rK39 strip test and katex in east Africa and the Indian subcontinent	Tropical Medicine and International Health	12		Boelaert, M. and El-Safi, S. and Hailu, A. and Mukhtar, M. and Rijal, S. and Sundar, S. and Wasunna, M. and Aseffa, A. and Mbui, J. and Menten, J. and Desjeux, P. and Peeling, R.	2008	VL	diagnostics	clinical research	diagnostic study	United Nations International Children's Emergency Fund/United Nations Development Programme/World Bank/World Health Organization Special Programme for Research and Training in Tropical Diseases	N/A
Differences in resistance against kala-azar (Kenya strain) between males and females	Tropical and Geographical Medicine	21	4	Wijers, D. J. and van Joost, K. S. and Janssen, J. A. and Lommers, L. H.	1969	VL	general epidemiology	basic science research	animal study	N/A	2
Direct detection of Leishmania from clinical samples	US Army Med Dep J		1	Waitumbi, J. N. and Bast, J. and Nyakoe, N. and Magiri, C. and Quintana, M. and Takhampunya, R. and Schuster, A. L. and Van de Wyngaerde, M. T. and McAvin, J. C. and Coleman, R. E.	2017	VL	diagnostics	clinical research	diagnostic study	Armed Forces Health Suruveillance Branch, Global Emerging Infections Surveillance and Response Section; Military Infectious Diseases Research Program, USAMRC, Fort Detrick, Maryland; Air Force Medical Support Agency, Research, Development and Innovations Directorate, Office of the Surgeon General, Falls Church, Virginia	N/A
Distribution of sandflies (Diptera: Psychodidae) in three vegetation habitats in the Marigat area, Baringo District, Kenya	Journal of Medical Entomology	28	3	Basimike, M. and Mutinga, M. J. and Kumar, R.	1991	Not Specified	vectors	epidemiological research	monitoring/surveillance	N/A	11
Ecology and control of the sand fly vectors of Leishmania donovani in East Africa, with special emphasis on Phlebotomus orientalis	J Vector Ecol	36		Elnaiem, D. E.	2011	VL	vectors	secondary research	literature/narrative review	N/A	108
Ecology of Sergentomyia garnhami, (Diptera:Psychodidae) in a kala-azar endemic area of Tseikuru, Kitui District, Kenya. I: The breeding sites	East African Medical Journal	72	2	Onyido, A. E. and Mutinga, M. J.	1995	VL	vectors	epidemiological research	monitoring/surveillance	German African Exchange Services through African Regional Programme in Insect Science	1
Ecology of Sergentomyia garnhami, (Diptera:Psychodidae) in a kala-azar endemic area of Tseikuru, Kitui District, Kenya. II: Day resting sites	East African Medical Journal	72	2	Onyido, A. E. and Mutinga, M. J.	1995	VL	vectors	epidemiological research	monitoring/surveillance	German African Exchange Services through African Regional Programme in Insect Science	2
Effects of anti-Leishmania monoclonal antibodies on the development of Leishmania major in Phlebotomus duboscqi (Diptera: Psychodidae)	East African Medical Journal	83	2	Anjili, C. and Langat, B. and Ngumbi, P. and Mbati, P. A. and Githure, J. and Tonui, W. K.	2006	CL	pathophysiology	basic science research	cell study	United Nations Development Programme/World Bank/World Health Organization Special Programme for Research and Training in Tropical Diseases; Kenya Medical Research Institute	10
Effects of permethrin-treated screens on phlebotomine sand flies, with reference to Phlebotomus martini (Diptera: Psychodidae)	Journal of Medical Entomology	32	4	Basimike, M. and Mutinga, M. J.	1995	VL	vectors	clinical research	clinical study	International Centre of Insect Physiology and Ecology	24
Efficacy and Safety of AmBisome in Combination with Sodium Stibogluconate or Miltefosine and Miltefosine Monotherapy for African Visceral Leishmaniasis: Phase II Randomized Trial	PLOS Neglected Tropical Diseases	10	9	Wasunna, M. and Njenga, S. and Balasegaram, M. and Alex and er, N. and Omollo, R. and Edwards, T. and Dorlo, T. P. and Musa, B. and Ali, M. H. and Elamin, M. Y. and Kirigi, G. and Juma, R. and Kip, A. E. and Schoone, G. J. and Hailu, A. and Olobo, J. and Ellis, S. and Kimutai, R. and Wells, S. and Khalil, E. A. and Strub Wourgaft, N. and Alves, F. and Musa, A.	2016	VL	treatment	clinical research	clinical study	N/A	69
Efficacy and safety of liposomal amphotericin B (AmBisome) for visceral leishmaniasis in endemic developing countries	Bulletin of the World Health Organization	76	1	Berman, J. D. and Badaro, R. and Thakur, C. P. and Wasunna, K. M. and Behbehani, K. and Davidson, R. and Kuzoe, F. and Pang, L. and Weerasuriya, K. and Bryceson, A. D.	1998	VL	treatment	clinical research	clinical study	N/A	206
Efficacy/Safety of Sodium Stibogluconate (SSG) Versus Paromomycin (PM) and SSG/PM Combination to Treat V Leishmaniasis	PLOS Neglected Tropical Diseases			Diseases, Drugs for Neglected	2012	VL	treatment	clinical research	clinical study	N/A	N/A
Electrocardiographic changes during treatment of leishmaniasis with pentavalent antimony (sodium stibogluconate)	American Journal of Tropical Medicine and Hygiene	34	4	Chulay, J. D. and Spencer, H. C. and Mugambi, M.	1985	VL/CL	treatment	clinical research	clinical study	United States Army Medical Research and Development Command; United Nations Development Programme/World Bank/World Health Organization Special Programme for Research and Training in Tropical Diseases	211
Emergence or re-emergence of visceral leishmaniasis in areas of Somalia, northeastern Kenya, and south-eastern Ethiopia in 2000-01	Transactions of the Royal Society of Tropical Medicine and Hygiene	97	5	Marlet, M. V. L. and Sang, D. K. and Ritmeijer, K. and Muga, R. O. and Onsongo, J. and Davidson, R. N.	2003	VL	general epidemiology	epidemiological research	monitoring/surveillance	United Nations International Children's Emergency Fund	69
Emerging Resistance of Neglected Tropical Diseases: A Scoping Review of the Literature	Int J Environ Res Public Health	16	11	Akinsolu, F. T. and Nemieboka, P. O. and Njuguna, D. W. and Ahadji, M. N. and Dezso, D. and Varga, O.	2019	Not Specified	treatment	secondary research	scoping review	Janos Bolyai Research Fellowship, Hungarian Academy of Sciencces	18
Endemic disease and development: the leishmaniases	Acta Tropica	56	4	Wijeyaratne, P. M. and Arsenault, L. K. and Murphy, C. J.	1994	multiple	general epidemiology	secondary research	literature/narrative review	N/A	86
Epidemiological Investigations of Visceral Leishmaniasis in the West Pokot District, Kenya	Insect Science and Its Application	5	6	Mutinga, M. J. and Ngoka, J. M. and Odhiambo, T. R.	1984	VL	general epidemiology	epidemiological research	monitoring/surveillance	World Health Organization; International Centre of Insect Physiology and Ecology; Ministry of Health; University of Nairobi	12
Epidemiology and clinical manifestations of visceral and cutaneous leishmaniasis in Baringo District, Rift Valley, Kenya. A literature review	Tropical and Geographical Medicine	46	3	Schaefer, K. U. and Kurtzhals, J. A. and Sherwood, J. A. and Githure, J. I. and Kager, P. A. and Muller, A. S.	1994	VL/CL	general epidemiology	secondary research	literature/narrative review	Netherlands Foundation for the Advancement of Tropical Research; Comission of the European Community; Danish Medical Research Council; Danish Biotechnology Program; Kenya Medical Research Institute	25
Epidemiology of Leishmaniases in Kenya - Advances in Research on Vectors and Animal Reservoirs, and Possible Control Measures	Insect Science and Its Application	7	2	Mutinga, M. J.	1986	VL/CL	vectors	secondary research	literature/narrative review	N/A	13
Epidemiology of leishmaniases in Kenya: V. Wider search for breeding habitats of phlebotomine sandflies in three kala-azar endemic foci	East African Medical Journal	66	3	Mutinga, M. J. and Kamau, C. C. and Kyai, F. M. and Omogo, D. M.	1989	VL/CL	vectors	epidemiological research	monitoring/surveillance	European Economic Comission; International Centre of Insect Physiology and Ecology	16
Epidemiology of leishmaniases in Kenya. Natural host preference of wild caught phlebotomine sandflies in Baringo District, Kenya	East African Medical Journal	67	5	Mutinga, M. J. and Basimike, M. and Kamau, C. C. and Mutero, C. M.	1990	VL/CL	vectors	epidemiological research	monitoring/surveillance	N/A	29
Epidemiology of Leishmaniasis in Kenya .3. Host Preference Studies Using Various Types of Animal Baits at Animal Burrows in Marigat, Baringo District	Insect Science and Its Application	7	2	Mutinga, M. J. and Kyai, F. M. and Kamau, C. and Omogo, D. M.	1986	VL/CL	vectors	epidemiological research	monitoring/surveillance	European Economic Comission; International Centre of Insect Physiology and Ecology	21
Estimation of the minimum number of Leishmania major amastigotes required for infecting Phlebotomus duboscqi (Diptera: Psychodidae)	East African Medical Journal	83	2	Anjili, C. and Langat, B. and Lugalia, R. and Mwanyumba, P. and Ngumbi, P. and Mbati, P. A. and Githure, J. and Tonui, W. K.	2006	CL	vectors	basic science research	animal study	United Nations Development Programme/World Bank/World Health Organization Special Programme for Research and Training in Tropical Diseases; Kenya Medical Research institute	5
Evaluation of a newly developed direct agglutination test (DAT) for serodiagnosis and sero-epidemiological studies of visceral leishmaniasis: comparison with IFAT and ELISA	Transactions of the Royal Society of Tropical Medicine and Hygiene	81	4	Harith, A. E. and Kolk, A. H. and Kager, P. A. and Leeuwenburg, J. and Faber, F. J. and Muigai, R. and Kiugu, S. and Laarman, J. J.	1987	VL	diagnostics	clinical research	diagnostic study	United Nations Development Programme/World Bank/World Health Organization Special Programme for Research and Training in Tropical Diseases	150
Evaluation of a standardized direct agglutination test (DAT) for the diagnosis of visceral leishmaniasis in Kenya	Annals of Tropical Medicine and Parasitology	93	7	Mbati, P. A. and Githure, J. I. and Kagai, J. M. and Kirigi, G. and Kibati, F. and Wasunna, K. and Koech, D. K.	1999	VL	diagnostics	clinical research	diagnostic study	United Nations Development Programme/World Bank/World Health Organization Special Programme for Research and Training in Tropical Diseases; Kenya Medical Research institute	19
Evaluation of a visually read ELISA for serodiagnosis and sero-epidemiological studies of kala-azar in the Baringo District, Kenya	Transactions of the Royal Society of Tropical Medicine and Hygiene	77	4	Jahn, A. and Diesfeld, H. J.	1983	VL	diagnostics	clinical research	diagnostic study	N/A	37
Evaluation of complement fixation procedures for the diagnosis of visceral leishmaniasis	Annals of Tropical Medicine and Parasitology	79	2	Pappas, M. G. and Cannon, L. T., Sr. and Hockmeyer, W. T. and Smith, D. H.	1985	VL	diagnostics	clinical research	diagnostic study	N/A	9
Evaluation of rapid diagnostic tests: Visceral leishmaniasis	Nature Reviews Microbiology	5		Boelaert, M. and Bhattacharya, S. and Chappuis, F. and El Safi, S. H. and Hailu, A. and Mondal, D. and Rijal, S. and Sundar, S. and Wasunna, M. and Peeling, R. W.	2007	VL	diagnostics	secondary research	literature/narrative review	N/A	124
Evaluation of ULV applications against Old World sand fly (Diptera: Psychodidae) species in equatorial Kenya	Journal of Medical Entomology	48	6	Britch, S. C. and Linthicum, K. J. and Walker, T. W. and Farooq, M. and Gordon, S. W. and Clark, J. W. and Ngere, F. and Ngonga, D. and Chepchieng, C.	2011	Not Specified	prevention	clinical research	clinical study	N/A	26
Experimental acquisition, development, and transmission of leishmania tropica by phlebotomus duboscqi	American Journal of Tropical Medicine and Hygiene	87	5	Hanafi, H. A. and El-Shaimaa, M. N. E. D. and Shabaan, S. E. H. and Kaldas, R. M. and Villinski, J. T. and Furman, B. D. and Fryauff, D. J.	2012	CL	vectors	basic science research	animal study	N/A	8
Exploring global and country-level barriers to an effective supply of leishmaniasis medicines and diagnostics in eastern Africa: a qualitative study	BMJ Open	9	5	Sunyoto, T. and Potet, J. and den Boer, M. and Ritmeijer, K. and Postigo, J. A. R. and Ravinetto, R. and Alves, F. and Picado, A. and Boelaert, M.	2019	VL	health systems/policy	secondary research	literature/narrative review	N/A	13
Exploring the influence of different habitats and their volatile chemistry in modulating sand fly population structure in a leishmaniasis endemic foci, Kenya	PLOS Neglected Tropical Diseases	15	2	Hassaballa, I. B. and Torto, B. and Sole, C. L. and Tchouassi, D. P.	2021	VL/CL	vectors	epidemiological research	monitoring/surveillance	Norwegian Agency for Development Cooperation; UK’s Foreign, Commonwealth & Development Office; Swedish International Development Cooperation Agency; Swiss Agency for Development and Cooperation; Federal Democratic Republic of Ethiopia; Government of the Republic of Kenya	1
Field application of an ELISA using redefined Leishmania antigens for the detection of visceral leishmaniasis	Transactions of the Royal Society of Tropical Medicine and Hygiene	87	4	Okong'o-Odera, E. A. and Wamachi, A. and Kagai, J. M. and Kurtzhals, J. A. and Githure, J. I. and Hey, A. S. and Were, J. B. and Koech, D. K. and Mitema, E. S. and Kharazmi, A.	1993	VL	diagnostics	clinical research	diagnostic study	European Community STD Programme on Leishmaniasis	22
Geographical Variability in Paromomycin Pharmacokinetics Does Not Explain Efficacy Differences between Eastern African and Indian Visceral Leishmaniasis Patients	Clin Pharmacokinet	60	11	Verrest, L. and Wasunna, M. and Kokwaro, G. and Aman, R. and Musa, A. M. and Khalil, E. A. G. and Mudawi, M. and Younis, B. M. and Hailu, A. and Hurissa, Z. and Hailu, W. and Tesfaye, S. and Makonnen, E. and Mekonnen, Y. and Huitema, A. D. R. and Beijnen, J. H. and Kshirsagar, S. A. and Chakravarty, J. and Rai, M. and Sundar, S. and Alves, F. and Dorlo, T. P. C.	2021	VL	treatment	clinical research	clinical study	Médecins Sans Frontières; Drugs for Neglected Diseases initiative; Department for International Development, UK; Ministry of Foreign and European Affairs, France; Region of Tuscany, Italy; République and Canton de Geneva, Switzerland; Medicor Foundation, Liechtenstein; Fondation Pro Victimis, Swit-zerland; Fondation André and Cyprien, Switzerland; Spanish Agency for International Development Coop…	2
Geographical variation in the response of visceral leishmaniasis to paromomycin in East Africa: a multicentre, open-label, randomized trial	PLOS Neglected Tropical Diseases	4	10	Hailu, A. and Musa, A. and Wasunna, M. and Balasegaram, M. and Yifru, S. and Mengistu, G. and Hurissa, Z. and Hailu, W. and Weldegebreal, T. and Tesfaye, S. and et al.	2010	VL	treatment	clinical research	clinical study	Medecins Sans Frontieres; Drugs for Neglected Diseases initiative	134
Global leishmaniasis update, 2006‚Äö√Ñ√¨2015: a turning point in leishmaniasis surveillance	Releve epidemiologique hebdomadaire	92	38		2017	VL/CL	general epidemiology	secondary research	institutional report	N/A	92
Growing diversity of trypanosomatid parasites of flies (Diptera: Brachycera): frequent cosmopolitism and moderate host specificity	Mol Phylogenet Evol	69	1	Tyc, J. and Votypka, J. and Klepetkova, H. and Sulakova, H. and Jirku, M. and Lukes, J.	2013	Not Specified	vectors	basic science research	genomics/genetics/computational	Czech Academy of Sciences; the Czech Science Foundation; The Grant Agency of Charles University; the Premium Academiae award	44
Haematological investigations in visceral leishmaniasis	Tropical and Geographical Medicine	38	4	Kager, P. A. and Rees, P. H.	1985	VL	pathophysiology	clinical research	case report/series/study	N/A	15
High C1q levels, low C1s/C1q ratios, and high levels of circulating immune complexes in kala-azar	Clin Immunol Immunopathol	23	1	Kager, P. A. and Hack, C. E. and Hannema, A. J. and Rees, P. H. and von dem Borne, A. E.	1982	VL	pathophysiology	clinical research	case report/series/study	United Nations Development Programme/World Bank/World Health Organization Special Programme for Research Training in Tropical Diseases	19
High degree of conservancy among secreted salivary gland proteins from two geographically distant Phlebotomus duboscqi sandflies populations (Mali and Kenya)	BMC Genomics	7		Kato, H. and Anderson, J. M. and Kamhawi, S. and Oliveira, F. and Lawyer, P. G. and Pham, V. M. and Sangare, C. S. and Samake, S. and Sissoko, I. and Garfield, M. and Sigutova, L. and Volf, P. and Doumbia, S. and Valenzuela, J. G.	2006	CL	vectors	basic science research	genomics/genetics/computational	Division of Intramural Research, National Institutes of Allergy and Infectious Diseases, National Institutes of Health	91
High-dose sodium stibogluconate treatment of cutaneous leishmaniasis in Kenya	Transactions of the Royal Society of Tropical Medicine and Hygiene	77	5	Chulay, J. D. and Anzeze, E. M. and Koech, D. K. and Bryceson, A. D.	1983	CL	treatment	clinical research	case report/series/study	United States Army Medical Research and Development Command	71
Host feeding preference of Phlebotomus guggisbergi, a vector of Leishmania tropica in Kenya	Medical and Veterinary Entomology	7	3	Johnson, R. N. and Ngumbi, P. M. and Mwanyumba, J. P. and Roberts, C. R.	1993	CL	vectors	epidemiological research	monitoring/surveillance	United States Army Medical Research and Development Command	36
Human cutaneous leishmaniasis caused by Leishmania donovani s.l. in Kenya	Transactions of the Royal Society of Tropical Medicine and Hygiene	87	5	Mebrahtu, Y. B. and Van Eys, G. and Guizani, I. and Lawyer, P. G. and Pamba, H. and Koech, D. and Roberts, C. and Perkins, P. V. and Were, J. B. and Hendricks, L. D.	1993	VL/CL	pathophysiology	epidemiological research	molecular epidemiology	United States Army Medical Research and Development Command; Kenya Medical Research Institute; the Commission of the European Community	40
Identification of Leishmania tropica from micro-foci of cutaneous leishmaniasis in the Kenyan Rift Valley	Pathog Glob Health	106	3	Odiwuor, S. and Muia, A. and Magiri, C. and Maes, I. and Kirigi, G. and Dujardin, J. C. and Wasunna, M. and Mbuchi, M. and Auwera, G. V.	2012	CL	vectors	epidemiological research	molecular epidemiology	European Union's sixth Framework Program; Belgian Directorate General for Development Cooperation	15
Identification of phlebotomine sandfly bloodmeals from Baringo District, Kenya, by direct enzyme-linked immunosorbent assay (ELISA)	Medical and Veterinary Entomology	6	4	Ngumbi, P. M. and Lawyer, P. G. and Johnson, R. N. and Kiilu, G. and Asiago, C.	1992	VL/CL	vectors	epidemiological research	molecular epidemiology	United States Army Medical Research and Development Command	45
Immunochemotherapy for visceral leishmaniasis: a controlled pilot trial of antimony versus antimony plus interferon-gamma	American Journal of Tropical Medicine and Hygiene	48	5	Squires, K. E. and Rosenkaimer, F. and Sherwood, J. A. and Forni, A. L. and Were, J. B. and Murray, H. W.	1993	VL	treatment	clinical research	clinical study	World Health Organization; National Institutes of Health	1
Immunosuppression in Kenyan visceral leishmaniasis	Clin Exp Immunol	51	2	Ho, M. and Koech, D. K. and Iha, D. W. and Bryceson, A. D.	1983	VL	pathophysiology	basic science research	cell study	United Nations Development Programme/World Bank/World Health Organization Special Programme for Research and Training in Tropical Diseases	169
In vitro antileishmanial activity of extracts of Warburgia ugandensis (Canellaceae), a Kenyan medicinal plant	Journal of Medicinal Plants Research	3	2	Ngure, P. K. and Tonui, W. K. and Ingonga, J. and Mutai, C. and Kigondu, E. and Ng'ang'a, Z. and Rukunga, G. and Kimutai, A.	2009	VL/CL	treatment	basic science research	cell study	International Foundation of Sciences	63
In vivo efficacy of oral and intraperitoneal administration of extracts of Warburgia ugandensis (Canellaceae) in experimental treatment of Old World cutaneous leishmaniasis caused by Leishmania major	Afr J Tradit Complement Altern Med	6	2	Ngure, P. K. and Ng'ang'a, Z. and Ingonga, J. and Rukunga, G. and Tonui, W. K.	2009	CL	treatment	basic science research	animal study	International Foundation of Sciences	14
Increased levels of soluble interleukin-4 receptor in the sera of patients with visceral leishmaniasis	The Journal of Infectious Diseases	179	3	Sang, D. K. and Ouma, J. H. and John, C. C. and Whalen, C. C. and King, C. L. and Mahmoud, A. A. and Heinzel, F. P.	1998	VL	pathophysiology	basic science research	biochemistry	N/A	33
Incrimination of Vector of Visceral Leishmaniasis in Kenya	East African Medical Journal	54	10	Mutinga, M. J. and Ngoka, J. M.	1977	VL	vectors	epidemiological research	monitoring/surveillance	World Health Organization, Division of Vector-Borne Diseases; University of Nairobi	N/A
Indigenous human cutaneous leishmaniasis caused by Leishmania tropica in Kenya	American Journal of Tropical Medicine and Hygiene	39	3	Mebrahtu, Y. and Lawyer, P. and Githure, J. and Kager, P. and Leeuwenburg, J. and Perkins, P. and Oster, C. and Hendricks, L. D.	1988	CL	pathophysiology	epidemiological research	molecular epidemiology	United States Army Medical Research Development Command; United Nations Development Programme/World Bank/World Health Organization Special Programme for Research and Training in Tropical Diseases	25
Insecticide-treated rodent baits for sand fly control	Pesticide Biochemistry and Physiology	106	3	Mascari, T. M. and Stout, R. W. and Clark, J. W. and Gordon, S. W. and Bast, J. D. and Foil, L. D.	2013	CL	prevention	clinical research	clinical study	Deployed War-Fighter Protection Research Program	9
Investigation of Animal Reservoirs of Visceral Leishmaniasis and the Isolation of Leishmania-Major in Marigat, Baringo District, Kenya	Insect Science and Its Application	4	3	Mutinga, M. J. and Ngoka, J. N.	1983	VL/CL	vectors	epidemiological research	monitoring/surveillance	N/A	20
Investigation of single nucleotide polymorphisms in MRPA and AQP-1 genes of Leishmania donovani as resistance markers in visceral leishmaniasis in Kenya	AIMS MOLECULAR SCIENCE	8	2	Bwalya, A. K. and Irekwa, R. M. and Mbugua, A. and Munyao, M. M. and Rotich, P. K. and Ny and waro, T. T. and Njoroge, C. W. and Mwangi, A. W. and Yego, J. J. and Kiyaga, S. and Nzou, S. M.	2021	VL	treatment	basic science research	genomics/genetics/computational	N/A	N/A
Investigations of the Epidemiology of Leishmaniases in Kenya .2. The Breeding Sites of Phlebotomine Sandflies in Marigat, Baringo District, Kenya	Insect Science and Its Application	7	1	Mutinga, M. J. and Kamau, C. C.	1986	VL/CL	vectors	epidemiological research	monitoring/surveillance	International Centre of Insect Physiology and Ecology; European Economic Commission	29
Investigations on the Epidemiology of Leishmaniases in Kenya .1. Studies on Vectors of Leishmania-Major in Marigat, Baringo District, Kenya	Insect Science and Its Application	7	2	Mutinga, M. J. and Kyai, F. M. and Omogo, D. M.	1986	VL/CL	vectors	epidemiological research	monitoring/surveillance	International Centre of Insect Physiology and Ecology; European Economic Commission	16
Investigations on the Epidemiology of Leishmaniases in Kenya .4. Breeding Habitat of Phlebotomus-Duboscqi (Diptera, Psychodidae), a Vector of Leishmania-Major in Marigat, Baringo District, Kenya	Insect Science and Its Application	7	6	Mutinga, M. J. and Kamau, C. C. and Kyai, F. M.	1986	CL	vectors	epidemiological research	monitoring/surveillance	International Centre of Insect Physiology and Ecology; European Economic Commission	10
Isolation and characterization of flagellates from rodents and canids in Masinga, Machakos District, Kenya	African Journal of Health Sciences	2	4	Githure, J. I. and Anjili, C. O. and Ngumbi, P. M. and Mwanyumba, P. M. and Lugalia, R. and Koech, D. K. and Kinoti, G. K.	1995	VL/CL	vectors	epidemiological research	molecular epidemiology	United Nations Development Programme/World Bank/World Health Organization Special Programme and Training in Tropical Diseases; Kenya Medical Research Institute	7
Isolation of Leishmania donovani from Phlebotomus martini in Baringo district, Kenya	Transactions of the Royal Society of Tropical Medicine and Hygiene	82	5	Perkins, P. V. and Githure, J. I. and Mebrahtu, Y. and Kiilu, G. and Anjili, C. and Ngumbi, P. S. and Nzovu, J. and Oster, C. N. and Whitmire, R. E. and Leeuwenburg, J. and et al.	1988	VL	vectors	epidemiological research	molecular epidemiology	N/A	52
Isolation of leishmanial parasites from a wild caught Anopheles gambiae mosquito in Kenya	International Journal for Parasitology	19	8	Mutero, C. M. and Mutinga, M. J. and Musyoki, R.	1989	CL	vectors	epidemiological research	monitoring/surveillance	N/A	N/A
KALA-AZAR IN UPPER RIFT VALLEY OF KENYA .1. BACKGROUND AND DISCOVERY OF DISEASE	Journal of Tropical Medicine and Hygiene	65	3	Mckinnon, Ja.	1962	VL	general epidemiology	secondary research	literature/narrative review	N/A	17
Laboratory and semi-field evaluation of long-lasting insecticidal nets against leishmaniasis vector, Phlebotomus (Phlebotomus) duboscqi in Kenya	Journal of Vector Borne Diseases	47	1	Kasili, S. and Kutima, H. and Mw and awiro, C. and Ngumbi, P. M. and Anjili, C. O. and Enayati, A. A.	2010	Not Specified	prevention	clinical research	clinical study	N/A	23
Leishmania donovani is the only cause of visceral leishmaniasis in East Africa; previous descriptions of L. infantum and "L. archibaldi" from this region are a consequence of convergent evolution in the isoenzyme data	Parasitology	129		Jamjoom, M. B. and Ashford, R. W. and Bates, P. A. and Chance, M. L. and Kemp, S. J. and Watts, P. C. and Noyes, H. A.	2004	VL	vectors	basic science research	genomics/genetics/computational	King Abdulaziz University, Saudi Arabia	106
Leishmania donovani parasitaemia in Kenyan visceral leishmaniasis	Transactions of the Royal Society of Tropical Medicine and Hygiene	79	2	Chulay, J. D. and Adoyo, M. A. and Githure, J. I.	1985	VL	pathophysiology	clinical research	diagnostic study	United States Army Medical Research and Development Command; United Nations Development Programme/World Bank/World Health Organization Special Program for Research and Training in Tropical Diseases	23
Leishmania donovani parasites in the nasal secretions, tonsillopharyngeal mucosa, and urine centrifugates of visceral leishmaniasis patients in Kenya	American Journal of Tropical Medicine and Hygiene	48	4	Mebrahtu, Y. B. and Hendricks, L. D. and Oster, C. N. and Lawyer, P. G. and Perkins, P. V. and Pamba, H. and Koech, D. and Roberts, C. R.	1993	VL	diagnostics	clinical research	diagnostic study	N/A	32
Leishmania in Kenyan Phlebotomine Sandflies .1. Leishmania-Aethiopica in the Midgut of Naturally Infected Phlebotomus-Pedifer	Insect Science and Its Application	2	4	Kaddu, J. B. and Mutinga, M. J.	1981	CL	vectors	epidemiological research	monitoring/surveillance	International Centre of Insect Physiology and Ecology; United Nations Development Programme/World Bank/World Health Organization Special Programme for Research and Training in Tropical Diseases	16
Leishmania in Kenyan Phlebotomine Sandflies .2. Natural Infection in the Malpighian Tubules of Sergentomyia-Garnhami and Sergentomyia-Antennatus	Insect Science and Its Application	5	4	Kaddu, J. B. and Mutinga, M. J.	1984	Not Specified	vectors	epidemiological research	monitoring/surveillance	International Centre of Insect Physiology and Ecology; United Nations Development Programme/World Bank/World Health Organization Special Programme for Research and Training in Tropical Diseases	10
Leishmania in Kenyan Phlebotomine Sandflies .3. Advances in the Investigations of Vectorial Capacity and Vector Parasite Relationships of Various Species of Sandflies in Kenya	Insect Science and Its Application	7	2	Kaddu, J. B.	1986	VL/CL	vectors	secondary research	literature/narrative review	International Centre of Insect Physiology and Ecology; European Economic Commission	10
Leishmania in Kenyan Phlebotomine Sandflies .4. Artificial Feeding and Attempts to Infect 6 Species of Laboratory-Reared Sandflies with Leishmania-Donovani	Insect Science and Its Application	7	6	Kaddu, J. B. and Mutinga, M. J. and Nyamori, M. P.	1986	VL	vectors	basic science research	animal study	International Centre of Insect Physiology and Ecology; European Economic Community; United Nations Development Programme/World Bank/World Health Organization Special Programme for Reserach and Training in Tropical Diseases	6
Leishmania in Kenyan Phlebotomine Sandflies .5. Leishmania-Aethiopica in the Esophagus of Phlebotomus-Pedifer	Insect Science and Its Application	9	1	Kaddu, J. B. and Mutinga, M. J. and Chimtawi, M. and Okotkotber, B. M. and Nyamori, M. P. and Musyoki, R.	1988	CL	vectors	epidemiological research	monitoring/surveillance	International Centre of Insect Physiology and Ecology; European Economic Commission; United Nations Development Programme/World Bank/World Health Organization Special Programme for Research and Training in Tropical Diseases	3
Leishmania in the chick embryo. II. Effects of inoculum size, strain origin, and stage injected and infectivity of embryo derived parasites for hamsters	Journal of Protozoology	20	3	Holbrook, T. W. and Stauber, L. A.	1973	VL	vectors	basic science research	animal study	N/A	5
Leishmania major: the suitability of East African nonhuman primates as animal models for cutaneous leishmaniasis	Experimental Parasitology	64	3	Githure, J. I. and Reid, G. D. and Binhazim, A. A. and Anjili, C. O. and Shatry, A. M. and Hendricks, L. D.	1987	CL	vectors	basic science research	animal study	United States Army Medical Research and Development Command; United Nations Development Programme/World Bank/World Health Organization Special Programme for Research and Training in Tropical Diseases	50
Leishmanial excreted factor (EF) serotypes in Sudan, Kenya and Ethiopia	Annals of Tropical Medicine and Parasitology	71	3	Schnur, L. F. and Zuckerman, A.	1976	CL	vectors	basic science research	animal study	United States Army; World Health Organization	97
Leishmaniasis Beyond East Africa	Front Vet Sci	8		Jones, C. M. and Welburn, S. C.	2021	VL/CL	general epidemiology	secondary research	literature/narrative review	UK Government	4
Leishmaniasis in a domestic goat in Kenya	Mol Cell Probes	5	5	Williams, A. O. and Mutinga, J. and Rodgers, M.	1991	VL/CL	vectors	clinical research	diagnostic study	N/A	29
Leishmaniasis in Kenya: description of leishmaniasis of a domestic goat from Transmara, Narok District, Kenya	Trop Med Parasitol	40	2	Mutinga, M. J. and Kihara, S. M. and Lohding, A. and Mutero, C. M. and Ngatia, T. A. and Karanu, F.	1989	Not Specified	vectors	epidemiological research	other	Canadian IDRC; Deutsche Gesellschaft fur Technische Zusammenarbeit; International Center of Insect Physiology Ecology; Kenya Veterinary Research Laboratories; University of Nairobi	22
Leishmaniasis recidivans by Leishmania tropica in Central Rift Valley Region in Kenya	Int J Infect Dis	74		Gitari, J. W. and Nzou, S. M. and Wamunyokoli, F. and Kinyeru, E. and Fujii, Y. and Kaneko, S. and Mwau, M.	2018	CL	pathophysiology	clinical research	case report/series/study	African Union Commission and Internatinational Collaborative Research Program for Tackling the Neglected Tropical Diseeases Challenges in African Countries	20
Leishmaniasis worldwide and global estimates of its incidence	PLoS One	7	5	Alvar, J. and Velez, I. D. and Bern, C. and Herrero, M. and Desjeux, P. and Cano, J. and Jannin, J. and den Boer, M.	2012	VL/CL	general epidemiology	secondary research	literature/narrative review	Spanish Agency for International Cooperation for Development; Sanofi	5111
Liposomal Amphotericin-B in the Treatment of Visceral Leishmaniasis	Journal of Antimicrobial Chemotherapy	28		Croft, S. L. and Davidson, R. N. and Thornton, E. A.	2006	VL	treatment	secondary research	literature/narrative review	Communicable Disease Control, Prevention and Eradication, World Health Organization; the Italian Cooperation	131
Matching Development of Point-of-Care Diagnostic Tests to the Local Context: A Case Study of Visceral Leishmaniasis in Kenya and Uganda	GLOBAL HEALTH-SCIENCE AND PRACTICE	8	3	Bengtson, M. and Bharadwaj, M. and ten Bosch, A. and Nyakundi, H. and Matoke-Muhia, D. and Dekker, C. and Diehl, J. C.	2020	VL	diagnostics	clinical research	diagnostic study	Delft Global Initiative	1
Miltefosine: a review of its pharmacology and therapeutic efficacy in the treatment of leishmaniasis	Journal of Antimicrobial Chemotherapy	67	11	Dorlo, T. P. C. and Balasegaram, M. and Beijnen, J. H. and de Vries, P. J.	2012	Multiple	treatment	secondary research	literature/narrative review	N/A	658
Molecular detection of Leishmania donovani, Leishmania major, and Trypanosoma species in Sergentomyia squamipleuris sand flies from a visceral leishmaniasis focus in Merti sub-County, eastern Kenya	Parasites and Vectors	14	1	Owino, B. O. and Mwangi, J. M. and Kiplagat, S. and Mwangi, H. N. and Ingonga, J. M. and Chebet, A. and Ngumbi, P. M. and Villinger, J. and Masiga, D. K. and Matoke-Muhia, D.	2021	VL/CL	vectors	epidemiological research	molecular epidemiology	Kenya Medical Institute; Kenya National Research Fund; Wellcome Trust; AntiVec; UK's Department for International Development; Swedish International Development Cooperation Agency; Swiss Agency for Development and Cooperation; Government of the Republic of Kenya; Government of the Republic of Ethiopia.	N/A
Mucocutaneous leishmaniasis in Kenya, with a note on penicillin treatment	Transactions of the Royal Society of Tropical Medicine and Hygiene	40	5	Piers, F.	1947	MCL	pathophysiology	clinical research	case report/series/study	N/A	6
Multi-centre evaluation of repeatability and reproducibility of the direct agglutination test for visceral leishmaniasis	Trop Med Int Health	4	1	Boelaert, M. and El Safi, S. and Mousa, H. and Githure, J. and Mbati, P. and Gurubacharya, Vl and Shrestha, J. and Jacquet, D. and De Muynck, A. and Le Ray, D. and Van der Stuyft, P.	1999	VL	diagnostics	clinical research	diagnostic study	N/A	66
Multilocus microsatellite typing (MLMT) reveals genetically isolated populations between and within the main endemic regions of visceral leishmaniasis	Microbes Infect	9	3	Kuhls, K. and Keilonat, L. and Ochsenreither, S. and Schaar, M. and Schweynoch, C. and Presber, W. and Schonian, G.	2007	VL	vectors	basic science research	genomics/genetics/computational	European Union	174
Natural breeding places of phlebotomine sandflies	Medical and Veterinary Entomology	18	1	Feliciangeli, M. D.	2004	multiple	vectors	secondary research	literature/narrative review	N/A	298
Neglected tropical diseases in sub-Saharan Africa: Review of their prevalence, distribution, and disease burden	PLOS Neglected Tropical Diseases	3	8	Hotez, P. J. and Kamath, A.	2009	VL	vectors	secondary research	literature/narrative review	N/A	1240
Neglected Tropical Diseases in the Context of Climate Change in East Africa: A Systematic Scoping Review	AMERICAN JOURNAL OF TROPICAL MEDICINE AND HYGIENE	102	6	Bryson, J. M. and Bishop-Williams, K. E. and Berrang-Ford, L. and Nunez, E. C. and Lwasa, S. and Namanya, D. B. and Harper, S. L. and Indigenous Hlth Adaptation, Climate	2020	VL	general topics	secondary research	scoping review	N/A	9
New foci of cutaneous leishmaniasis in central Kenya and the Rift Valley	Transactions of the Royal Society of Tropical Medicine and Hygiene	87	6	Sang, D. K. and Okelo, G. B. and Ndegwa, C. W. and Ashford, R. W.	1993	CL	general epidemiology	epidemiological research	monitoring/surveillance	N/A	21
Notes on the sandflies (Phlebotomus) of Kenya	Annals of Tropical Medicine and Parasitology	47	1	Heisch, R. B. and Guggisberg, C. A.	1953	VL	vectors	epidemiological research	monitoring/surveillance	N/A	15
On leishmania adleri sp. nov. from lacertid lizards (Latastia sp.) in Kenya	Annals of Tropical Medicine and Parasitology	52	1	Heisch, R. B.	1958	VL/CL	vectors	epidemiological research	other	N/A	34
One Health: the global challenge of epidemic and endemic leishmaniasis	Parasites and Vectors	4		Palatnik-de-Sousa, C. B. and Day, M. J.	2011	VL	general epidemiology	secondary research	literature/narrative review	Brazilian National Council of Scientific and Technological Development; Research Foundation of the State of Rio de Janeiro	191
Persistence and Changing Distribution of Leishmaniases in Kenya Require a Paradigm Shift	J Parasitol Res	2021		Ouma, F. F. and Mulambalah, C. S.	2021	VL/CL	general epidemiology	secondary research	literature/narrative review	N/A	N/A
Pharmacokinetics, Safety, and Efficacy of an Allometric Miltefosine Regimen for the Treatment of Visceral Leishmaniasis in Eastern African Children: An Open-label, Phase II Clinical Trial	Clin Infect Dis	68	9	Mbui, J. and Olobo, J. and Omollo, R. and Solomos, A. and Kip, A. E. and Kirigi, G. and Sagaki, P. and Kimutai, R. and Were, L. and Omollo, T. and Egondi, T. W. and Wasunna, M. and Alvar, J. and Dorlo, T. P. C. and Alves, F.	2019	VL	treatment	clinical research	clinical study	Drugs for Neglected Diseases Initiative, European Union Seventh Framework Programme Africoleish; United Nations International Children's Emergency Fund/United Nations Development Programme/World Bank/World Health Organization Special Programme for Research and Training in Tropical Diseases; the French Development Agency, France; Department for International Development, UK; Federal Ministry of Ed…	28
Phlebotomine sand fly (Diptera: Psychodidae) seasonal distribution and infection rates in a defined focus of Leishmania tropica	American Journal of Tropical Medicine and Hygiene	60	5	Johnson, R. N. and Lawyer, P. G. and Ngumbi, P. M. and Mebrahtu, Y. B. and Mwanyumba, J. P. and Mosonik, N. C. and Makasa, S. J. and Githure, J. I. and Roberts, C. R.	1999	CL	vectors	epidemiological research	molecular epidemiology	U.S. Army Medical Research and Development Command	11
Phlebotomine sandflies (Diptera : Psychodidae) collected in Mukusu, Machakos District, Kenya and their nocturnal flight activity	Applied Entomology and Zoology	39	4	Kan, E. and Anjili, C. O. and Saini, R. K. and Hidaka, T. and Githure, J. I.	2004	VL	vectors	epidemiological research	monitoring/surveillance	Japan Society for the Promotion of Science	7
Phlebotomine sandflies associated with households of human visceral leishmaniasis cases in Baringo District, Kenya	Annals of Tropical Medicine and Parasitology	88	6	Robert, L. L. and Schaefer, K. U. and Johnson, R. N.	1994	VL	vectors	epidemiological research	monitoring/surveillance	Netherlands Foundation for the Advancement of Tropical Research; United States Army Medical Research Acquisition Activity	21
Phlebotomine sandflies of Kenya (Diptera: Psychodidae). III. The identification and distribution of species of the subgenus Larroussius	Annals of Tropical Medicine and Parasitology	88	2	Killick-Kendrick, R. and Tang, Y. and Killick-Kendrick, M. and Johnson, R. N. and Ngumbi, P. M. and Sang, D. K. and Lawyer, P. G.	1994	Not Specified	vectors	epidemiological research	monitoring/surveillance	N/A	32
Phlebotomine sandflies of Kenya (Diptera: Psychodidae). V. Phlebotomus (Paraphlebotomus) mireillae n.sp	Annals of Tropical Medicine and Parasitology	91	4	Killick-Kendrick, R. and Tang, Y. and Johnson, R. N. and Ngumbi, P. M. and Robert, L. L.	1997	CL	vectors	epidemiological research	other	Leverhulme Trust London; Medical Research Council; Walter Reed Project; Kenya Medical Research Institute	20
Phlebotomus (Larroussius) elgonensis sp. nov. (Diptera, Phlebotomidae), a new sandfly from Kenya	East African Medical Journal	52	3	Ngoka, J. M. and Madel, G. and Mutinga, M. J.	1975	CL	vectors	epidemiological research	other	N/A	13
Phlebotomus fauna in the cutaneous leishmaniasis focus of Mt. Elgon, Kenya	East African Medical Journal	52	6	Mutinga, M. J.	1975	CL	vectors	epidemiological research	monitoring/surveillance	N/A	31
Phlebotomus guggisbergi (Diptera: Psychodidae), a vector of Leishmania tropica in Kenya	American Journal of Tropical Medicine and Hygiene	44	3	Lawyer, P. G. and Mebrahtu, Y. B. and Ngumbi, P. M. and Mwanyumba, P. and Mbugua, J. and Kiilu, G. and Kipkoech, D. and Nzovu, J. and Anjili, C. O.	1991	CL	vectors	epidemiological research	molecular epidemiology	US Army Medical Research and Development Command	61
Polymorphism in the HASPB repeat region of East African Leishmania donovani strains	PLOS Neglected Tropical Diseases	7	1	Zackay, A. and Nasereddin, A. and Takele, Y. and Tadesse, D. and Hailu, W. and Hurissa, Z. and Yifru, S. and Weldegebreal, T. and Diro, E. and Kassahun, A. and Hailu, A. and Jaffe, C. L.	2013	VL	vectors	basic science research	genomics/genetics/computational	Bill and Melinda Gates Foundation Global Health Program	33
Post kala-azar dermal leishmaniasis: the Kenyan experience	East African Medical Journal	68	10	Muigai, R. and Gachihi, G. S. and Oster, C. N. and Were, J. B. and Nyakundi, P. M. and Chunge, C. N. and Kirigi, G. and Rashid, J. R.	1991	PKDL	pathophysiology	clinical research	case report/series/study	United Nations Development Programme/World Bank/World Health Organization Special Programme for Research and Training in Tropical Diseases	30
Post-kala-azar dermal leishmaniasis occurring long after cure of visceral leishmaniasis in Kenya	East African Medical Journal	63	5	Rashid, J. R. and Chunge, C. N. and Oster, C. N. and Wasunna, K. M. and Muigai, R. and Gachihi, G. S.	1986	PKDL	pathophysiology	clinical research	case report/series/study	United Nations Development Programme/World Bank/World Health Organization Special Programme for Research and Training in Tropical Diseases; US Army Medical Research Unit	32
Prevalence and associated factors of asymptomatic leishmaniasis: a systematic review and meta-analysis	Parasitol Int	81		Mannan, S. B. and Elhadad, H. and Loc, T. T. H. and Sadik, M. and Mohamed, M. Y. F. and Nam, N. H. and Thuong, N. D. and Hoang-Trong, B. L. and Duc, N. T. M. and Hoang, A. N. and Elhusseiny, K. M. and Minh, L. H. N. and Quynh, T. T. H. and Nghia, T. L. B. and Mai Nhu, Y. and Tieu, T. M. and Hirayama, K. and Huy, N. T. and Hamano, S.	2021	multiple	general epidemiology	secondary research	systematic review and meta analysis	Joint Usage/Research Center on Tropical Disease, Institute of Tropical Medicine, Nagasaki University	4
Prevalence and disease spectrum in a new focus of visceral leishmaniasis in Kenya	Transactions of the Royal Society of Tropical Medicine and Hygiene	76	6	Ho, M. and Siongok, T. K. and Lyerly, W. H. and Smith, D. H.	1982	VL	general epidemiology	epidemiological research	cross-sectional	N/A	116
Prevalence of antibodies and cell mediated immune response against Leishmania major in feral nonhuman primates from Kenya	Acta Tropica	109	2	Gicheru, M. M. and Jeneby, M. M. and Macharia, J. C. and Carlsson, H. E. and Suleman, M. A.	2009	CL	vectors	epidemiological research	molecular epidemiology	United Nations International Children's Emergency Fund/United Nations Development Programme/World Bank/World Health Organization Special Programme for Research and Training in Tropical Diseases; Prof. Hans-Erik Carlsson, University of Uppsal	16
Rapid enzymological identification of leishmanial isolates in Kenya	Transactions of the Royal Society of Tropical Medicine and Hygiene	79	4	Beach, R. and Mebrahtu, Y.	1985	CL/PKDL	diagnostics	basic science research	method development	US Army Medical Research and Development Command	8
Rapid tests for the diagnosis of visceral leishmaniasis in patients with suspected disease	Cochrane Database Syst Rev		6	Boelaert, M. and Verdonck, K. and Menten, J. and Sunyoto, T. and van Griensven, J. and Chappuis, F. and Rijal, S.	2014	VL	diagnostics	secondary research	systematic review and meta analysis	Belgian Development Cooperation, Belgium; Department of Economy, Science and Innovation of the Flemish Government, Belgium	160
Relationship between direct agglutination test and splenic aspirate smear parasite load in visceral leishmaniasis at Baringo District, Kenya	East African Medical Journal	71	9	Nyakundi, P. M. and Gachihi, G. S. and Muigai, R. K. and Were, J. B. and Wasunna, K. M. and Rashid, R. J. and Ogola, J. J. and Kirigi, G. and Mbugua, J.	1994	VL	diagnostics	clinical research	diagnostic study	United Nations Development Program/World Bank/World Health Organization	2
Renal clearance of pentavalent antimony (sodium stibogluconate)	Lancet	2	8188	Rees, P. H. and Keating, M. I. and Kager, P. A. and Hockmeyer, W. T.	1980	VL	treatment	clinical research	clinical study	0	180
Risk factors of visceral leishmaniasis in East Africa: a case-control study in Pokot territory of Kenya and Uganda	Int J Epidemiol	37	2	Kolaczinski, J. H. and Reithinger, R. and Worku, D. T. and Ocheng, A. and Kasimiro, J. and Kabatereine, N. and Brooker, S.	2008	VL	general epidemiology	epidemiological research	case-control	Sir Halley Stewart Trust	102
Safety and Effectiveness of Sodium Stibogluconate and Paromomycin Combination for the Treatment of Visceral Leishmaniasis in Eastern Africa: Results from a Pharmacovigilance Programme	Clin Drug Investig	37	3	Kimutai, R. and Musa, A. M. and Njoroge, S. and Omollo, R. and Alves, F. and Hailu, A. and Khalil, E. A. and Diro, E. and Soipei, P. and Musa, B. and Salman, K. and Ritmeijer, K. and Chappuis, F. and Rashid, J. and Mohammed, R. and Jameneh, A. and Makonnen, E. and Olobo, J. and Okello, L. and Sagaki, P. and Strub, N. and Ellis, S. and Alvar, J. and Balasegaram, M. and Alirol, E. and Wasunna, M.	2017	VL	treatment	clinical research	clinical study	Drugs for Neglected Diseases initiative; Department for International Development, UK; Spanish Agency for International Development Cooperation, Spain; Dutch Ministry of Foreign Affairs, The Netherlands; FederalMinistry of Education and Research through KfW / Germany and part of the EDCTP2 programme supported by the EuropeanUnion; Swiss Agency for Development and Cooperation ,Switzerland; Medecin…	44
Safety and efficacy of miltefosine alone and in combination with sodium stibogluconate and liposomal amphotericin B for the treatment of primary visceral leishmaniasis in East Africa: study protocol for a randomized controlled trial	Trials	12		Omollo, R. and Alex and er, N. and Edwards, T. and Khalil, E. A. and Younis, B. M. and Abuzaid, A. A. and Wasunna, M. and Njoroge, N. and Kinoti, D. and Kirigi, G. and Dorlo, T. P. and Ellis, S. and Balasegaram, M. and Musa, A. M.	2011	VL	treatment	clinical research	clinical study	Drugs for Neglected Diseases Initiative; Department for International Development, UK; Medicines Sans Frontieres, International; Ministry of Foreign and European Affairs, France; Spanish Agency for International Development, Spain;	53
Selective primary health care: strategies for control of disease in the developing world. XIV. Leishmaniasis	Rev Infect Dis	6	5	Marsden, P. D.	1984	Multiple	general epidemiology	secondary research	literature/narrative review	N/A	41
Sensitivity and specificity of the Leishmania OligoC-TesT and NASBA-oligochromatography for diagnosis of visceral leishmaniasis in Kenya	Trop Med Int Health	15	7	Basiye, F. L. and Mbuchi, M. and Magiri, C. and Kirigi, G. and Deborggraeve, S. and Schoone, G. J. and Saad, A. A. and El-Safi, S. and Matovu, E. and Wasunna, M. K.	2010	VL	diagnostics	clinical research	diagnostic study	Sixth Framework Programme	27
Serious adverse events following treatment of visceral leishmaniasis: A systematic review and meta-analysis	PLOS Neglected Tropical Diseases	15	3	Singh-Phulgenda, S. and Dahal, P. and Ngu, R. and Maguire, B. J. and Hawryszkiewycz, A. and Rashan, S. and Brack, M. and Halleux, C. M. and Alves, F. and Stepniewska, K. and Olliaro, P. L. and Guerin, P. J.	2021	VL	treatment	secondary research	systematic review and meta analysis	Wellcome Trust; United Nations Children’s Fund/United Nations Development Programme/World Bank/ World Health Organization Special Programme for Research and Training in Tropical Diseases; Federal Ministry of Education and Research through KfW, Germany; Medicor Foundation, Liechtenstein; Médecins Sans Frontières; Swiss Agency for Development and Cooperation, Switzerland; Dutch Ministry of Foreign …	1
Seroepidemiological study on kala-azar in Baringo District, Kenya	Journal of Tropical Medicine and Hygiene	89	2	Jahn, A. and Lelmett, J. M. and Diesfeld, H. J.	1986	VL	general epidemiology	epidemiological research	molecular epidemiology	N/A	43
Serological diagnosis of visceral leishmaniasis by a dot-enzyme immunoassay for the detection of a Leishmania donovani-related circulating antigen	J Immunol Methods	193	1	Senaldi, G. and Xiao-su, H. and Hoessli, D. C. and Bordier, C.	1996	VL	diagnostics	clinical research	diagnostic study	United Nations Development Programme/World Bank/World Health Organization Special Programme for Research and Training in Tropical Diseases	34
Serological surveillance development for tropical infectious diseases using simultaneous microsphere-based multiplex assays and finite mixture models	PLOS Neglected Tropical Diseases	8	7	Fujii, Y. and Kaneko, S. and Nzou, S. M. and Mwau, M. and Njenga, S. M. and Tanigawa, C. and Kimotho, J. and Mwangi, A. W. and Kiche, I. and Matsumoto, S. and Niki, M. and Osada-Oka, M. and Ichinose, Y. and Inoue, M. and Itoh, M. and Tachibana, H. and Ishii, K. and Tsuboi, T. and Yoshida, L. M. and Mondal, D. and Haque, R. and Hamano, S. and Changoma, M. and Hoshi, T. and Kamo, K. and Karama, M. …	2014	VL	diagnostics	clinical research	diagnostic study	Asia-Africa Science & Technology Strategic Cooperation Promotion Program of Special Coordination Funds for Promoting Science and Technology; The Ministry of Education,Culture, Sports, Science, and Technology; Global Center of Excellence Program at Nagasaki University	35
Serum neopterin concentrations during treatment of leishmaniasis: useful as test of cure?	FEMS Immunol Med Microbiol	27	1	Hamerlinck, F. F. and van Gool, T. and Faber, W. R. and Kager, P. A.	2000	VL/CL	treatment	clinical research	diagnostic study	N/A	29
Situational analysis of leishmaniases research in Kenya	African Journal of Health Sciences	13	1	Tonui, W. K.	2006	multiple	general epidemiology	secondary research	literature/narrative review	N/A	50
Sodium stibogluconate (SSG) & paromomycin combination compared to SSG for visceral leishmaniasis in East Africa: a randomised controlled trial	PLOS Neglected Tropical Diseases	6	6	Musa, A. and Khalil, E. and Hailu, A. and Olobo, J. and Balasegaram, M. and Omollo, R. and Edwards, T. and Rashid, J. and Mbui, J. and Musa, B. and Abuzaid, A. A. and Ahmed, O. and Fadlalla, A. and El-Hassan, A. and Mueller, M. and Mucee, G. and Njoroge, S. and M and uku, V. and Mutuma, G. and Apadet, L. and Lodenyo, H. and Mutea, D. and Kirigi, G. and Yifru, S. and Mengistu, G. and Hurissa, Z. a…	2012	VL	treatment	clinical research	clinical study	Medecins Sans Frontieres; Drugs for Neglected Diseases initiative	145
Spatial clustering and epidemiological aspects of visceral leishmaniasis in two endemic villages, Baringo District, Kenya	American Journal of Tropical Medicine and Hygiene	74	2	Ryan, J. R. and Mbui, J. and Rashid, J. R. and Wasunna, M. K. and Kirigi, G. and Magiri, C. and Kinoti, D. and Ngumbi, P. M. and Martin, S. K. and Odera, S. O. and Hochberg, L. P. and Bautista, C. T. and Chan, A. S.	2006	VL	general epidemiology	epidemiological research	molecular epidemiology	U.S. Department of Defense Gulf War Illnesses Research Program	64
Splenic aspiration; experience in Kenya	Tropical and Geographical Medicine	35	2	Kager, P. A. and Rees, P. H. and Manguyu, F. M. and Bhatt, K. M. and Bhatt, S. M.	1983	VL	diagnostics	clinical research	diagnostic study	N/A	49
Splenomegaly in Baringo District, Kenya, an area endemic for visceral leishmaniasis and malaria	Tropical and Geographical Medicine	47	3	Schaefer, K. U. and Khan, B. and Gachihi, G. S. and Kager, P. A. and Muller, A. S. and Verhave, J. P. and McNeill, K. M.	1995	VL	co-infections	epidemiological research	cross-sectional	Netherlands Foundation for the Advancement of Tropical Research; Kenya Medical Research Institute	11
Studies in leishmaniasis in East Africa. I. The epidemiology of an outbreak of kala-azar in Kenya	Transactions of the Royal Society of Tropical Medicine and Hygiene	48	6	Heisch, R. B.	1954	VL/PKDL	general epidemiology	secondary research	literature/narrative review	N/A	48
Studies in leishmaniasis in East Africa. II. The sandflies of the Kitui kalaazar area in Kenya, with descriptions of six new species	Transactions of the Royal Society of Tropical Medicine and Hygiene	50	3	Heisch, R. B. and Guggisberg, C. A. and Teesdale, C.	1956	VL	vectors	epidemiological research	monitoring/surveillance	N/A	45
Studies in leishmaniasis in East Africa. III. Clinical features and treatment	Transactions of the Royal Society of Tropical Medicine and Hygiene	50	5	Heisch, R. B. and Manson-Bahr, P. E.	1956	VL/PKDL	pathophysiology	clinical research	case report/series/study	N/A	42
Studies in leishmanifasis in East Africa. IV. The Montenegro test in kala-azar in Kenya	Transactions of the Royal Society of Tropical Medicine and Hygiene	53		Manson-Bahr, P. E. and Heisch, R. B. and Garnham, P. C.	1959	VL	diagnostics	clinical research	diagnostic study	N/A	42
Studies in the epidemiology of East African leishmaniasis. 1. The circumstantial epidemiology of kala-azar in the Kitui District of Kenya	Transactions of the Royal Society of Tropical Medicine and Hygiene	56		Southgate, B. A. and Oriedo, B. V.	1962	VL/PKDL	general epidemiology	secondary research	literature/narrative review	N/A	42
STUDIES IN THE EPIDEMIOLOGY OF EAST AFRICAN LEISHMANIASIS. 2. THE HUMAN DISTRIBUTION AND ITS DETERMINANTS	Transactions of the Royal Society of Tropical Medicine and Hygiene	58		Southgate, B. A.	1964	VL	general epidemiology	epidemiological research	monitoring/surveillance	N/A	16
Studies in the epidemiology of East African leishmaniasis. 3. Immunity as a determinant of geographical distribution	Journal of Tropical Medicine and Hygiene	70	1	Southgate, B. A. and Oriedo, B. V.	1967	VL	general epidemiology	epidemiological research	monitoring/surveillance	N/A	28
Studies in the epidemiology of East African leishmaniasis. 4. The significance of the positive leishmanin test	Journal of Tropical Medicine and Hygiene	70	2	Southgate, B. A. and Manson-Bahr, P. E.	1967	VL	pathophysiology	clinical research	diagnostic study	N/A	52
Studies in the epidemiology of East African leishmaniasis. 5. Leishmania adleri and natural immunity	Journal of Tropical Medicine and Hygiene	70	2	Southgate, B. A.	1967	VL/CL	pathophysiology	clinical research	diagnostic study	N/A	23
Studies of animal reservoirs of visceral leishmaniasis in Kenya	East African Medical Journal	59	7	Mutinga, M. J. and Kaddu, J. B. and S and , D. and Arapsiongok, T. K.	1982	VL	vectors	epidemiological research	monitoring/surveillance	Kenya Ministry of Health; International Centre of Insect Physiology and Ecology; United Nations Development Programme/World Bank/World Health Organization Special Programme for Research and Training in Tropical Diseases;	3
Studies of the Biology and Behavior of Phlebotomus-Martini (Diptera, Phlebotomidae) from Kibauni, in Machakos District, Kenya	Insect Science and Its Application	2	4	Kapur, R. V. and Mutinga, M. J.	1981	VL	vectors	basic science research	other	International Centre of Insect Physiology and Ecology; United Nations Development Programme/World Bank/World Health Organization Special Programme for Research and Training in Tropical Diseases; University of Nairobi	3
Studies of the genetic diversity between two reference strains of Leishmania major	Discovery and Innovation	14	1	Massamba, N. N.	2002	CL	vectors	basic science research	genomics/genetics/computational	N/A	0
Studies on the epidemiology of leishmaniasis in Kenya: flight range of phlebotomine sandflies in Marigat, Baringo District	East African Medical Journal	69	1	Mutinga, M. J. and Kamau, C. C. and Basimike, M. and Mutero, C. M. and Kyai, F. M.	1992	VL/CL	vectors	epidemiological research	other	The International Centre of Insect Physiology and Ecology; European Economic Community	13
Studies on the Phlebotomus fauna of Mount Elgon, Kenya	Annals of Tropical Medicine and Parasitology	87	5	Sang, D. K. and Chance, M. L.	2011	CL	vectors	epidemiological research	monitoring/surveillance	United Nations Development Programme/World Bank/World Health Organization Special Programme for Research and Training in Tropical Diseases; Kenya's Directorate of Personnel Manage-ment	10
Studies on the prevalence of leishmanin skin test positivity in the Baringo District, Rift Valley, Kenya	American Journal of Tropical Medicine and Hygiene	50	1	Schaefer, K. U. and Kurtzhals, J. A. and Kager, P. A. and Gachihi, G. S. and Gramiccia, M. and Kagai, J. M. and Sherwood, J. A. and Muller, A. S.	1994	VL	diagnostics	epidemiological research	cross-sectional	Netherlands Foundation for the Advancement of Tropical Research; Commission of the European Community; Danish Biotechnology Program; Danish Medical Research Council	27
Studies on the vector of kala-azar in Kenya, VIII. The outbreak in Machakos District; epidemiological features and a possible way of control	Annals of Tropical Medicine and Parasitology	78	6	Wijers, D. J. and Kiilu, G.	1984	VL	vectors	epidemiological research	monitoring/surveillance	N/A	20
Studies on the vector of kala-azar in Kenya. I. Entomological evidence	Annals of Tropical Medicine and Parasitology	56		Wijers, D. J. and Minter, D. M.	1962	VL	vectors	epidemiological research	monitoring/surveillance	Tropical Medicine Research Board of the Medical Research Council	53
Studies on the vector of kala-azar in Kenya. II. Epidemiological evidence	Annals of Tropical Medicine and Parasitology	57		Wijers, D. J.	1963	VL	vectors	epidemiological research	monitoring/surveillance	Tropical Medicine Research Board	24
Studies on the vector of kala-azar in Kenya. V. The outbreak in Meru district	Annals of Tropical Medicine and Parasitology	60	1	Wijers, D. J. and Minter, D. M.	1966	VL	vectors	epidemiological research	monitoring/surveillance	Drie Lichten' foundation; Netherlands Organization for Pure Research; Tropical Medicine Research Board of the Medical Research Council	20
Studies on the vector of kala-azar in Kenya. VI. Environmental epidemiology in Meru district	Annals of Tropical Medicine and Parasitology	60	3	Wijers, D. J. and Mwangi, S.	1966	Not Specified	vectors	epidemiological research	monitoring/surveillance	N/A	15
Studies on the vector of kala-azar in Kenya. VII. Western Tharaka (Meru district)	Annals of Tropical Medicine and Parasitology	68	1	Wijers, D. J. and Ngoka, J. M.	1974	VL	vectors	epidemiological research	monitoring/surveillance	N/A	4
Studies on the vectors of leishmaniasis in Kenya: phlebotomine sandflies of Sandai location, Baringo district	East African Medical Journal	74	9	Basimike, M. and Mutinga, M. J.	1997	VL	vectors	epidemiological research	monitoring/surveillance	The International Centre of Insect Physiology and Ecology	10
Studies on Vectors of Kala-Azar in Kenya - Phlebotomus-Heischi (Diptera, Psychodidae) Kirk and Lewis, a New Male Record in Kenya	Insect Science and Its Application	4	3	Mutinga, M. J. and Kaddu, J. B. and Olobo, J. O. and Kyai, F. M. and Omogo, D. M.	1983	VL	vectors	epidemiological research	other	United Nations Development Programme/World Bank/World Health Organization Special Programme for Research and Training in Tropical Diseases	1
Subpopulations of T lymphocytes in Kenyan patients with visceral leishmaniasis	American Journal of Tropical Medicine and Hygiene	36	3	Koech, D. K.	1987	VL	pathophysiology	basic science research	cell study	United Nations Development Programme/World Bank/World Health Organization Special Programme for Research and Training in Tropical Diseases	16
Successful treatment of visceral leishmaniasis with liposomal amphotericin B	Acta Biomedica	77		Lagler, H. and Matt, U. and Sillaber, C. and Winkler, S. and Graninger, W.	2006	VL	treatment	clinical research	case report/series/study	N/A	4
Surface antigens on a Kenyan strain of Leishmania donovani	East African Medical Journal	60	4	Jamnadas, H. and Ramasamy, R. and Shah, J. and Mutinga, M. J. and Kar, S.	1983	VL	pathophysiology	basic science research	biochemistry	International Atomic Energy Agency; United Nations Development Programme/World Bank/World Health Organization Special Programme for Research and Training in Tropical Diseases	3
Suspected Vectors of Lizard Leishmaniasis in Kenya and Their Possible Role in Partial Immunization of the Human-Population against Leishmania-Donovani in Kala-Azar Endemic Areas	Insect Science and Its Application	1	2	Mutinga, M. J. and Ngoka, J. M.	1981	VL	vectors	epidemiological research	monitoring/surveillance	The International Centre of Insect Physiology and Ecology; United Nations Development Programme/WorldBank/WHO Special Programme for Research and Training in Tropical Diseases; Kenya Ministry of Health	13
Systematic review of clinical trials assessing the therapeutic efficacy of visceral leishmaniasis treatments: A first step to assess the feasibility of establishing an individual patient data sharing platform	PLOS Neglected Tropical Diseases	11	9	Bush, J. T. and Wasunna, M. and Alves, F. and Alvar, J. and Olliaro, P. L. and Otieno, M. and Sibley, C. H. and Strub Wourgaft, N. and Guerin, P. J.	2017	VL	treatment	secondary research	systematic review	Bill & Melinda Gates Foundation; Drugs for Neglected Diseases initiative	24
The animal reservoir of cutaneous leishmaniasis on Mount Elgon, Kenya	East African Medical Journal	52	3	Mutinga, M. J.	1975	CL	vectors	epidemiological research	monitoring/surveillance	Director of the National Public Health Laboratories; Head of Division of Vector-borne Diseases	64
The chemotactic effect of Phlebotomus duboscqi (Diptera: Psychodidae) salivary gland lysates to murine monocytes	Acta Tropica	60	2	Anjili, C. O. and Mbati, P. A. and Mwangi, R. W. and Githure, J. I. and Olobo, J. O. and Robert, L. L. and Koech, D. K.	1995	Not Specified	pathophysiology	basic science research	cell study	the United Nations Development Programme/World Bank/World Health Organization Special Programme for Research Training in Tropical Diseases; Kenya Medical Research Institute	53
The coombs direct antiglobulin test in Kenyans	Transactions of the Royal Society of Tropical Medicine and Hygiene	77	1	Abdalla, S. H. and Kasili, F. G. and Weatherall, D. J.	1983	VL	pathophysiology	clinical research	diagnostic study	Wellcome Trust; the Rockefeller Foundation	35
The culture of Leishmania donovani in Schneider's insect medium: Its value in the diagnosis and management of patients with visceral leishmaniasis	Transactions of the Royal Society of Tropical Medicine and Hygiene	75	6	Hockmeyer, W. T. and Kager, P. A. and Rees, P. H. and Hendricks, L. D.	1981	VL	diagnostics	basic science research	method development	N/A	36
The development and clinical evaluation of second-generation leishmaniasis vaccines	Vaccine	30	2	Duthie, M. S. and Raman, V. S. and Piazza, F. M. and Reed, S. G.	2012	multiple	prevention	secondary research	literature/narrative review	Bill and Melinda Gates Foundation; National Institutes of Health	130
The epidemiology of visceral leishmaniasis in east Africa: hints and molecular revelations	Transactions of the Royal Society of Tropical Medicine and Hygiene	96		`	2002	VL	general epidemiology	secondary research	literature/narrative review	N/A	10
The Genetic Relationship between Leishmania aethiopica and Leishmania tropica Revealed by Comparing Microsatellite Profiles	PLoS One	10	7	Krayter, L. and Schnur, L. F. and Schonian, G.	2015	CL	vectors	basic science research	genomics/genetics/computational	Deutsche Forschungsgemeinschaft	13
The Impact of Neglected Tropical Diseases (NTDs) on Women's Health and Wellbeing in Sub-Saharan Africa (SSA): A Case Study of Kenya	Int J Environ Res Public Health	18	4	Ochola, E. A. and Elliott, S. J. and Karanja, D. M. S.	2021	VL	general epidemiology	epidemiological research	other	Queen Elizabeth Scholarships; University of Waterloo’sDavid Johnston International Experience Awards	3
The Isolation of Leishmanial Parasites from Domestic Goats and Wild Hosts in Kenya and the Possible Role of Goats as Reservoirs of Leishmaniases	Insect Science and Its Application	9	3	Mutinga, M. J. and Mutero, C. and Ngindu, A. and Amimo, F.	1988	VL/CL	vectors	epidemiological research	monitoring/surveillance	International Development Research Centre, Canada	0
The Leishmaniasis East Africa Platform (LEAP): strengthening clinical trial capacity in resource-limited countries to deliver new treatments for visceral leishmaniasis	Transactions of the Royal Society of Tropical Medicine and Hygiene	110	6	Wasunna, M. and Musa, A. and Hailu, A. and Khalil, E. A. and Olobo, J. and Juma, R. and Wells, S. and Alvar, J. and Balasegaram, M.	2016	VL	treatment	secondary research	opinion/viewpoint	Ministry of Foreign and European Affairs, France; Agence Française de Développement, France; Médecins Sans Frontières, international; Region of Tuscany, Italy; Spanish Agency of International Cooperation for Development, Spain; Republic and Canton of Geneva, Institution Department, International Solidarity, Switzerland; Swiss Agency for Development and Cooperation, Switzerland; Dutch Ministry of …	6
The phlebotomine sandfly fauna (Diptera: Psychodidae) of Kenya	Journal of Vector Borne Diseases	48	4	Anjili, C. O. and Ngumbi, P. M. and Kaburi, J. C. and Irungu, L. W.	2011	VL/CL	vectors	secondary research	literature/narrative review	N/A	21
The response of Kenyan kala-azar to treatment with sodium stibogluconate	American Journal of Tropical Medicine and Hygiene	33	3	Rees, P. H. and Kager, P. A. and Wellde, B. T. and Hockmeyer, W. T.	1984	VL	treatment	clinical research	clinical study	N/A	15
The treatment of kala-azar: a review with comments drawn from experience in Kenya	Tropical and Geographical Medicine	37	1	Rees, P. H. and Kager, P. A. and Ogada, T. and Eeftinck Schattenkerk, J. K.	1985	VL	treatment	secondary research	literature/narrative review	N/A	18
The Use of Permethrin-Impregnated Wall Cloth (Mbu Cloth) for Control of Vectors of Malaria and Leishmaniases in Kenya .2. Effect on Phlebotomine Sandfly Populations	Insect Science and Its Application	13	2	Mutinga, M. J. and Basimike, M. and Mutero, C. M. and Ngindu, A. M.	1992	VL/CL	vectors	clinical research	clinical study	International Centre of Insect Physiology and Ecology	10
The use of the leishmanin skin-test to define transmission of leishmaniasis in Baringo district, Kenya	East African Medical Journal	60	2	Leeuwenburg, J. and Bryceson, A. D. and Mbugua, G. G. and Siongok, T. K.	1983	VL	general epidemiology	clinical research	diagnostic study	N/A	31
Towards the elimination of visceral leishmaniasis as a public health problem in east Africa: reflections on an enhanced control strategy and a call for action	Lancet Glob Health	9	12	Alvar, J. and den Boer, M. and Dagne, D. A.	2021	VL/PKDL	health systems/policy	secondary research	policy study	N/A	1
Treatment of visceral leishmaniasis in Kenya by aminosidine alone or combined with sodium stibogluconate	Transactions of the Royal Society of Tropical Medicine and Hygiene	84	2	Chunge, C. N. and Owate, J. and Pamba, H. O. and Donno, L.	1990	VL	treatment	clinical research	clinical study	N/A	202
Uncharted territory of the epidemiological burden of cutaneous leishmaniasis in sub-Saharan Africa-A systematic review	PLOS Neglected Tropical Diseases	12	10	Sunyoto, T. and Verdonck, K. and El Safi, S. and Potet, J. and Picado, A. and Boelaert, M.	2018	CL	general epidemiology	secondary research	systematic review	European Union's horizon 2020 research and innovation programme	22
Universal PCR assays for the differential detection of all Old World Leishmania species	Eur J Clin Microbiol Infect Dis	30	2	Odiwuor, S. O. and Saad, A. A. and De Doncker, S. and Maes, I. and Laurent, T. and El Safi, S. and Mbuchi, M. and Buscher, P. and Dujardin, J. C. and Van der Auwera, G.	2010	VL/CL	diagnostics	basic science research	method development	Commission of the European Community’s Sixth Framework Programme	52
Validation of two rapid diagnostic tests for visceral leishmaniasis in Kenya	PLOS Neglected Tropical Diseases	7	9	Mbui, J. and Wasunna, M. and Balasegaram, M. and Laussermayer, A. and Juma, R. and Njenga, S. N.	2013	VL	diagnostics	clinical research	diagnostic study	Medecins Sans Frontieres; Drugs for Neglected Disease Initiative	16
Vertical-Distribution of Phlebotomine Sandflies in 2 Habitats in Marigat Leishmaniases Endemic Focus, Baringo District, Kenya	Insect Science and Its Application	10	5	Basimike, M. and Mutinga, M. J. and Mutero, C. M.	1989	Not Specified	vectors	epidemiological research	monitoring/surveillance	German Academic Exchange Services	9
Visceral Leishmaniasis and HIV coinfection in East Africa	PLOS Neglected Tropical Diseases	8	6	Diro, E. and Lynen, L. and Ritmeijer, K. and Boelaert, M. and Hailu, A. and van Griensven, J.	2014	VL	co-infections	secondary research	literature/narrative review	Belgian Development Cooperation	130
Visceral leishmaniasis and malaria prevalence in West Pokot District, Kenya	East African Medical Journal	69	1	Mutero, C. M. and Mutinga, M. J. and Ngindu, A. M. and Kenya, P. R. and Amimo, F. A.	1992	VL	general epidemiology	epidemiological research	molecular epidemiology	Canadian International Development Research Centre; International Centre of Insect Physiology and Ecology	22
Visceral leishmaniasis animal reservoirs in Kenya	East African Medical Journal	55	7	Ngoka, J. M. and Mutinga, M. J.	1978	VL	vectors	epidemiological research	monitoring/surveillance	World Health Organization; Director of Medical Services (Government of Kenya); Division of Vector-Borne Diseases Diseases; Director of the National Public Health Laboratory Services	12
Visceral leishmaniasis in Kenya: the onset of an epidemic outbreak in the Machakos District of Kenya	East African Medical Journal	55	7	Ngoka, J. M. and Mutinga, M. J.	1978	VL	general epidemiology	epidemiological research	monitoring/surveillance	Director of Medical Services; Head of the Division of Vector-Borne Diseases; Director of the National Public Health Laboratory Services	12
Visceral Leishmaniasis in pregnancy and vertical transmission: A systematic literature review on the therapeutic orphans	PLOS Neglected Tropical Diseases	15	8	Dahal, P. and Singh-Phulgenda, S. and Maguire, B. J. and Harriss, E. and Ritmeijer, K. and Alves, F. and Guerin, P. J. and Olliaro, P. L.	2021	VL	treatment	secondary research	literature/narrative review	Wellcome to the Infectious Diseases Data Observatory	1
Visceral leishmaniasis in the New World & Africa	Indian Journal of Medical Research	123	3	Berman, J.	2006	VL	treatment	secondary research	literature/narrative review	N/A	92
Visceral leishmaniasis relapse hazard is linked to reduced miltefosine exposure in patients from Eastern Africa: a population pharmacokinetic/pharmacodynamic study	Journal of Antimicrobial Chemotherapy	72	11	Dorlo, T. P. C. and Kip, A. E. and Younis, B. M. and Ellis, S. J. and Alves, F. and Beijnen, J. H. and Njenga, S. and Kirigi, G. and Hailu, A. and Olobo, J. and Musa, A. M. and Balasegaram, M. and Wasunna, M. and Karlsson, M. O. and Khalil, E. A. G.	2017	VL	treatment	clinical research	clinical study	Drugs for Neglected Diseases Initiative; Medecins Sans Frontieres, International; Medicor Foundation; Department for International Development, UK; Ministry of Foreign andn European Affairs, France; Spanish Agency of International Cooperation for Development, Spain; Dutch Ministry of Foreign Affairs, the Netherlands; Federal Ministry of Education and Research through KfW, Germany; Swiss Agency fo…	17
Visceral leishmaniasis unresponsive to antimonial drugs. I. Clinical and immunological studies	Transactions of the Royal Society of Tropical Medicine and Hygiene	79	5	Bryceson, A. D. and Chulay, J. D. and Ho, M. and Mugambii, M. and Were, J. B. and Muigai, R. and Chunge, C. and Gachihi, G. and Meme, J. and Anabwani, G. and et al.	1985	VL	treatment	clinical research	case report/series/study	United Nations Development Programme/World Bank/World Health Organization Special Programme for Research Training in Tropical Diseases	78
Visceral leishmaniasis unresponsive to antimonial drugs. II. Response to high dosage sodium stibogluconate or prolonged treatment with pentamidine	Transactions of the Royal Society of Tropical Medicine and Hygiene	79	5	Bryceson, A. D. and Chulay, J. D. and Mugambi, M. and Were, J. B. and Gachihi, G. and Chunge, C. N. and Muigai, R. and Bhatt, S. M. and Ho, M. and Spencer, H. C. and et al.	1985	VL	treatment	clinical research	clinical study	United Nations Development Programme/World Bank/World Health Organization Special Programme for Research Training in Tropical Diseases	114
Visceral leishmaniasis unresponsive to pentostam caused by Leishmania tropica in Kenya	American Journal of Tropical Medicine and Hygiene	41	3	Mebrahtu, Y. and Lawyer, P. and Githure, J. and Were, J. B. and Muigai, R. and Hendricks, L. and Leeuwenburg, J. and Koech, D. and Roberts, C.	1989	VL/CL	treatment	clinical research	case report/series/study	U.S. Army Medical Research Development Command, Fort Detrick; United Nations Development Programme/World Bank/World Health Organization Special Programme for Research and Training in Tropical Diseases	86
Visceral leishmaniasis with concomittant post kala-azar dermal leishmaniasis responds to oral sitamaquine: case report	East African Medical Journal	80	8	Mbui, J. and Rashid, R. and Lodenyo, H. and Nyakundi, P. and Kipmutai, R. and Mutuma, G. and Kirigi, G. and Kinoti, D. and Wasunna, M.	2003	VL/PKDL	treatment	clinical research	case report/series/study	GlaxoSmithKline	7
Visceral leishmaniasis: current status of control, diagnosis, and treatment, and a proposed research and development agenda	Lancet Infect Dis	2	8	Guerin, P. J. and Olliaro, P. and Sundar, S. and Boelaert, M. and Croft, S. L. and Desjeux, P. and Wasunna, M. K. and Bryceson, A. D.	2002	VL	general epidemiology	secondary research	opinion/viewpoint	N/A	1057
Visceral leishmaniasis: use of the polymerase chain reaction in an epidemiological study in Baringo District, Kenya	Transactions of the Royal Society of Tropical Medicine and Hygiene	89	5	Schaefer, K. U. and Schoone, G. J. and Gachihi, G. S. and Muller, A. S. and Kager, P. A. and Meredith, S. E.	1995	VL	pathophysiology	epidemiological research	molecular epidemiology	Netherlands Foundation for the Advancement of Tropical Research; Kenya Medical Research Institute	40
Vulnerabilities to and the Socioeconomic and Psychosocial Impacts of the Leishmaniases: A Review	Res Rep Trop Med	12		Grifferty, G. and Shirley, H. and McGloin, J. and Kahn, J. and Orriols, A. and Wamai, R.	2021	multiple	general epidemiology	secondary research	literature/narrative review	N/A	4
Who is a typical patient with visceral leishmaniasis? Characterizing the demographic and nutritional profile of patients in Brazil, East Africa, and South Asia	American Journal of Tropical Medicine and Hygiene	84	4	Harhay, M. O. and Olliaro, P. L. and Vaillant, M. and Chappuis, F. and Lima, M. A. and Ritmeijer, K. and Costa, C. H. and Costa, D. L. and Rijal, S. and Sundar, S. and Balasegaram, M.	2011	VL	general epidemiology	epidemiological research	monitoring/surveillance	National Institutes on Aging, United States National Institutes of Health	33
Why is man an unsuitable reservoir for the transmission of Leishmania major?	Experimental Parasitology	82	3	Schlein, Y. and Jacobson, R. L.	1996	CL	pathophysiology	basic science research	cell study	National Institute of Allergy and Infectious Diseases	17
